# Supplementary material for: The Transcriptome Landscape of the In Vitro Human Airway Epithelium Response to SARS-CoV-2
Source: Int J Mol Sci. 2023 Jul 27;24(15):12017. doi: 10.3390/ijms241512017 (PMC10418806; doi:10.3390/ijms241512017)
Supplement: Supplementary file 1 [file ijms-24-12017-s001.zip]

Archive with 12 entries (10 files):
- ijms-2440321-supplementary/
- ijms-2440321-supplementary/ijms-2440321-supplementary-final/
- ijms-2440321-supplementary/ijms-2440321-supplementary-final/Captions.pdf
- ijms-2440321-supplementary/ijms-2440321-supplementary-final/Supplementary Figure S1_upstream regulators_IPA.pptx
- ijms-2440321-supplementary/ijms-2440321-supplementary-final/Supplementary Figure S2_RTqPCR primers sequence and validation.pptx
- ijms-2440321-supplementary/ijms-2440321-supplementary-final/Supplementary Figure S3_Mock control.pptx
- ijms-2440321-supplementary/ijms-2440321-supplementary-final/Supplementary Table S1_List primers.pdf
- ijms-2440321-supplementary/ijms-2440321-supplementary-final/Supplementary Table S2_List 515 genes.xls
- ijms-2440321-supplementary/ijms-2440321-supplementary-final/Supplementary Table S3_Top GO Categories.xls
- ijms-2440321-supplementary/ijms-2440321-supplementary-final/Supplementary Table S4-Pathways.xlsx
- ijms-2440321-supplementary/ijms-2440321-supplementary-final/Supplementary Table S5_Lists upstream regulators.xlsx
- ijms-2440321-supplementary/ijms-2440321-supplementary-final/Supplementary Table S6_Lists microRNAs.xlsx
