# Supplementary material for: The Transcriptome Landscape of the In Vitro Human Airway Epithelium Response to SARS-CoV-2
Source: Int J Mol Sci. 2023 Jul 27;24(15):12017. doi: 10.3390/ijms241512017 (PMC10418806; doi:10.3390/ijms241512017)
Supplement: Supplementary file 1 [file ijms-24-12017-s001.zip › ijms-2440321-supplementary/ijms-2440321-supplementary-final/Supplementary Table S2_List 515 genes.xls]

## Sheet: Table S1
ID	Entrez Gene Name	Location	Expr Fold Change	Type(s)
CSF3	colony stimulating factor 3	Extracellular Space	7.723	cytokine
CCL20	C-C motif chemokine ligand 20	Extracellular Space	7.538	cytokine
CXCL5	C-X-C motif chemokine ligand 5	Extracellular Space	6.956	cytokine
SPRR2D	small proline rich protein 2D	Cytoplasm	6.094	other
IL36G	interleukin 36 gamma	Extracellular Space	5.781	cytokine
SPRR2E	small proline rich protein 2E	Cytoplasm	5.414	other
IFI27	interferon alpha inducible protein 27	Cytoplasm	5.252	other
IL6	interleukin 6	Extracellular Space	5.243	cytokine
SAA2	serum amyloid A2	Extracellular Space	5.04	other
IL8	C-X-C motif chemokine ligand 8	Extracellular Space	4.795	cytokine
MX1	MX dynamin like GTPase 1	Cytoplasm	4.424	enzyme
PDZK1IP1	PDZK1 interacting protein 1	Extracellular Space	4.186	other
SAA1	serum amyloid A1	Extracellular Space	4.164	transporter
CSF2	colony stimulating factor 2	Extracellular Space	4.121	cytokine
MMP9	matrix metallopeptidase 9	Extracellular Space	3.774	peptidase
PGLYRP4	peptidoglycan recognition protein 4	Plasma Membrane	3.508	transmembrane receptor
XAF1	XIAP associated factor 1	Nucleus	3.505	other
S100A8	S100 calcium binding protein A8	Cytoplasm	3.432	other
BCL2A1	BCL2 related protein A1	Cytoplasm	3.383	other
CFB	complement factor B	Extracellular Space	3.382	peptidase
ICAM1	intercellular adhesion molecule 1	Plasma Membrane	3.357	transmembrane receptor
CXCL3	C-X-C motif chemokine ligand 3	Extracellular Space	3.356	cytokine
INHBA	inhibin subunit beta A	Extracellular Space	3.34	growth factor
C1QTNF1	C1q and TNF related 1	Extracellular Space	3.05	other
ZC3H12A	zinc finger CCCH-type containing 12A	Cytoplasm	2.98	enzyme
TNFAIP3	TNF alpha induced protein 3	Nucleus	2.951	enzyme
SPRR2A	small proline rich protein 2A	Cytoplasm	2.945	other
OAS1	2'-5'-oligoadenylate synthetase 1	Cytoplasm	2.934	enzyme
BIRC3	baculoviral IAP repeat containing 3	Cytoplasm	2.905	enzyme
KRT6B	keratin 6B	Cytoplasm	2.814	other
IRAK2	interleukin 1 receptor associated kinase 2	Plasma Membrane	2.806	kinase
S100A7	S100 calcium binding protein A7	Cytoplasm	2.804	other
VNN1	vanin 1	Plasma Membrane	2.77	enzyme
MX2	MX dynamin like GTPase 2	Nucleus	2.766	enzyme
C3	complement C3	Extracellular Space	2.742	peptidase
SOD2	superoxide dismutase 2	Cytoplasm	2.737	enzyme
PI3	peptidase inhibitor 3	Extracellular Space	2.735	other
TNFAIP2	TNF alpha induced protein 2	Extracellular Space	2.719	other
TNFSF14	TNF superfamily member 14	Extracellular Space	2.667	cytokine
IFITM1	interferon induced transmembrane protein 1	Plasma Membrane	2.647	transmembrane receptor
VNN3	vanin 3	Extracellular Space	2.639	enzyme
CXCL1	C-X-C motif chemokine ligand 1	Extracellular Space	2.601	cytokine
SERPINA3	serpin family A member 3	Extracellular Space	2.546	other
TNF	tumor necrosis factor	Extracellular Space	2.52	cytokine
PLAT	plasminogen activator, tissue type	Extracellular Space	2.503	peptidase
RHCG	Rh family C glycoprotein	Plasma Membrane	2.46	transporter
KRT24	keratin 24	Cytoplasm	2.448	other
CXCL2	C-X-C motif chemokine ligand 2	Extracellular Space	2.424	cytokine
LIF	LIF interleukin 6 family cytokine	Extracellular Space	2.407	cytokine
MRGPRX3	MAS related GPR family member X3	Plasma Membrane	2.387	G-protein coupled receptor
HBEGF	heparin binding EGF like growth factor	Extracellular Space	2.384	growth factor
OAS3	2'-5'-oligoadenylate synthetase 3	Cytoplasm	2.368	enzyme
TNIP1	TNFAIP3 interacting protein 1	Nucleus	2.366	other
HEPHL1	hephaestin like 1	Other	2.359	enzyme
IRF9	interferon regulatory factor 9	Nucleus	2.334	transcription regulator
C15orf48	chromosome 15 open reading frame 48	Nucleus	2.315	other
OAS2	2'-5'-oligoadenylate synthetase 2	Cytoplasm	2.311	enzyme
RND1	Rho family GTPase 1	Cytoplasm	2.309	enzyme
IRF7	interferon regulatory factor 7	Nucleus	2.288	transcription regulator
SLC6A14	solute carrier family 6 member 14	Plasma Membrane	2.265	transporter
IL32	interleukin 32	Extracellular Space	2.26	cytokine
IFI6	interferon alpha inducible protein 6	Cytoplasm	2.247	other
HMGN2P46	high mobility group nucleosomal binding domain 2 pseudogene 46	Other	2.211	other
CXCL6	C-X-C motif chemokine ligand 6	Extracellular Space	2.176	cytokine
LTB	lymphotoxin beta	Extracellular Space	2.175	cytokine
GBP5	guanylate binding protein 5	Plasma Membrane	2.13	enzyme
S100A9	S100 calcium binding protein A9	Cytoplasm	2.125	other
MAFF	MAF bZIP transcription factor F	Nucleus	2.121	transcription regulator
MYEOV	myeloma overexpressed	Nucleus	2.119	other
TRIML2	tripartite motif family like 2	Other	2.113	other
CES1P1	carboxylesterase 1 pseudogene 1	Cytoplasm	2.1	other
ITGB3	integrin subunit beta 3	Plasma Membrane	2.074	transmembrane receptor
CYP27B1	cytochrome P450 family 27 subfamily B member 1	Cytoplasm	2.061	enzyme
IL1B	interleukin 1 beta	Extracellular Space	2.052	cytokine
BST2	bone marrow stromal cell antigen 2	Plasma Membrane	2.039	other
C8orf4	transcriptional and immune response regulator	Nucleus	2.02	other
IFI44L	interferon induced protein 44 like	Nucleus	2.012	other
IL1A	interleukin 1 alpha	Extracellular Space	2.006	cytokine
EDN1	endothelin 1	Extracellular Space	1.98	cytokine
IVL	involucrin	Cytoplasm	1.962	other
S100A12	S100 calcium binding protein A12	Cytoplasm	1.944	other
SOCS3	suppressor of cytokine signaling 3	Cytoplasm	1.936	phosphatase
PDGFB	platelet derived growth factor subunit B	Extracellular Space	1.935	growth factor
MGC12916	uncharacterized protein MGC12916	Other	1.921	other
NFKB2	nuclear factor kappa B subunit 2	Nucleus	1.92	transcription regulator
IER3	immediate early response 3	Cytoplasm	1.896	other
MAP3K8	mitogen-activated protein kinase kinase kinase 8	Cytoplasm	1.892	kinase
BPGM	bisphosphoglycerate mutase	Extracellular Space	1.891	phosphatase
TYMP	thymidine phosphorylase	Extracellular Space	1.882	growth factor
ADAM8	ADAM metallopeptidase domain 8	Plasma Membrane	1.881	peptidase
STAT5A	signal transducer and activator of transcription 5A	Nucleus	1.879	transcription regulator
DDIT4L	DNA damage inducible transcript 4 like	Cytoplasm	1.875	other
PLA2G4E	phospholipase A2 group IVE	Cytoplasm	1.871	enzyme
KRT4	keratin 4	Cytoplasm	1.864	other
FAM167A	family with sequence similarity 167 member A	Cytoplasm	1.844	other
P2RY6	pyrimidinergic receptor P2Y6	Plasma Membrane	1.844	G-protein coupled receptor
FAM167A			1.84373
NFKBIZ	NFKB inhibitor zeta	Nucleus	1.842	transcription regulator
NFKBIA	NFKB inhibitor alpha	Cytoplasm	1.828	transcription regulator
EPSTI1	epithelial stromal interaction 1	Other	1.826	other
KRT75	keratin 75	Cytoplasm	1.816	other
TLR2	toll like receptor 2	Plasma Membrane	1.813	transmembrane receptor
MMP13	matrix metallopeptidase 13	Extracellular Space	1.811	peptidase
IFI44	interferon induced protein 44	Cytoplasm	1.797	other
C6orf223	chromosome 6 open reading frame 223	Other	1.781	other
CRCT1	cysteine rich C-terminal 1	Other	1.775	other
HELZ2	helicase with zinc finger 2	Nucleus	1.77	transcription regulator
KRT78	keratin 78	Cytoplasm	1.758	other
SERPINB4	serpin family B member 4	Cytoplasm	1.758	other
NRCAM	neuronal cell adhesion molecule	Plasma Membrane	1.754	other
PLSCR1	phospholipid scramblase 1	Plasma Membrane	1.749	enzyme
G0S2	G0/G1 switch 2	Cytoplasm	1.747	other
MUC21	mucin 21, cell surface associated	Cytoplasm	1.74	other
C15orf62	chromosome 15 open reading frame 62	Other	1.738	other
KYNU	kynureninase	Cytoplasm	1.726	enzyme
CSGALNACT1	chondroitin sulfate N-acetylgalactosaminyltransferase 1	Cytoplasm	1.715	enzyme
L3MBTL4	L3MBTL histone methyl-lysine binding protein 4	Other	1.713	other
IL7R	interleukin 7 receptor	Plasma Membrane	1.71	transmembrane receptor
TGM1	transglutaminase 1	Plasma Membrane	1.702	enzyme
CWH43	cell wall biogenesis 43 C-terminal homolog	Other	1.697	other
RELB	RELB proto-oncogene, NF-kB subunit	Nucleus	1.695	transcription regulator
GPR141	G protein-coupled receptor 141	Plasma Membrane	1.694	G-protein coupled receptor
PSMB9	proteasome 20S subunit beta 9	Cytoplasm	1.687	peptidase
PARP12	poly(ADP-ribose) polymerase family member 12	Nucleus	1.684	enzyme
IFI35	interferon induced protein 35	Nucleus	1.678	other
MYPN	myopalladin	Cytoplasm	1.674	other
LGALS9	galectin 9	Plasma Membrane	1.663	other
BMP2	bone morphogenetic protein 2	Extracellular Space	1.662	growth factor
IFITM3	interferon induced transmembrane protein 3	Plasma Membrane	1.662	other
MMP1	matrix metallopeptidase 1	Extracellular Space	1.661	peptidase
SAMHD1	SAM and HD domain containing deoxynucleoside triphosphate triphosphohydrolase 1	Nucleus	1.66	enzyme
RHOF	ras homolog family member F, filopodia associated	Cytoplasm	1.657	enzyme
DTX2	deltex E3 ubiquitin ligase 2	Nucleus	1.652	other
C17orf67	chromosome 17 open reading frame 67	Other	1.651	other
SGPP2	sphingosine-1-phosphate phosphatase 2	Cytoplasm	1.648	phosphatase
CHST2	carbohydrate sulfotransferase 2	Cytoplasm	1.645	enzyme
SERPINB1	serpin family B member 1	Cytoplasm	1.637	other
STC1	stanniocalcin 1	Extracellular Space	1.637	kinase
EFNA1	ephrin A1	Plasma Membrane	1.634	other
XDH	xanthine dehydrogenase	Cytoplasm	1.633	enzyme
C2orf54	mab-21 like 4	Other	1.627	other
SPRR2F	small proline rich protein 2F	Cytoplasm	1.627	other
IGFL1	IGF like family member 1	Extracellular Space	1.626	other
ZFP57	ZFP57 zinc finger protein	Nucleus	1.625	transcription regulator
HHIPL1	HHIP like 1	Other	1.621	other
N4BP3	NEDD4 binding protein 3	Cytoplasm	1.621	other
ZP3	zona pellucida glycoprotein 3	Extracellular Space	1.621	other
WNT4	Wnt family member 4	Extracellular Space	1.62	cytokine
CDC42EP2	CDC42 effector protein 2	Plasma Membrane	1.617	other
IFIT1	interferon induced protein with tetratricopeptide repeats 1	Cytoplasm	1.611	other
C1R	complement C1r	Extracellular Space	1.609	peptidase
TGM2	transglutaminase 2	Cytoplasm	1.608	enzyme
MIR936	microRNA 936	Cytoplasm	1.606	microRNA
SPRR1A	small proline rich protein 1A	Plasma Membrane	1.605	other
C1S	complement C1s	Extracellular Space	1.604	peptidase
S100P	S100 calcium binding protein P	Cytoplasm	1.601	other
ADRB2	adrenoceptor beta 2	Plasma Membrane	1.599	G-protein coupled receptor
TGM5	transglutaminase 5	Cytoplasm	1.598	enzyme
BCL3	BCL3 transcription coactivator	Nucleus	1.597	transcription regulator
DRAM1	DNA damage regulated autophagy modulator 1	Cytoplasm	1.596	other
POU2F2	POU class 2 homeobox 2	Nucleus	1.593	transcription regulator
PRDM1	PR/SET domain 1	Nucleus	1.593	transcription regulator
TEPP	testis, prostate and placenta expressed	Other	1.593	other
PLEKHG7	pleckstrin homology and RhoGEF domain containing G7	Other	1.592	other
ITGB2	integrin subunit beta 2	Plasma Membrane	1.591	transmembrane receptor
IKBKE	inhibitor of nuclear factor kappa B kinase subunit epsilon	Cytoplasm	1.59	kinase
PLA2G4C	phospholipase A2 group IVC	Plasma Membrane	1.589	enzyme
LCN2	lipocalin 2	Extracellular Space	1.587	transporter
SNORD43	small nucleolar RNA, C/D box 43	Other	1.587	other
SERPINB2	serpin family B member 2	Extracellular Space	1.586	other
PION	gamma-secretase activating protein	Cytoplasm	1.585	peptidase
TRIM47	tripartite motif containing 47	Cytoplasm	1.585	enzyme
IRAK3	interleukin 1 receptor associated kinase 3	Cytoplasm	1.578	kinase
SLC28A3	solute carrier family 28 member 3	Plasma Membrane	1.577	transporter
ETV7	ETS variant transcription factor 7	Nucleus	1.574	transcription regulator
PLAUR	plasminogen activator, urokinase receptor	Plasma Membrane	1.573	transmembrane receptor
RHOV	ras homolog family member V	Plasma Membrane	1.572	enzyme
IFIT3	interferon induced protein with tetratricopeptide repeats 3	Cytoplasm	1.569	other
PARP9	poly(ADP-ribose) polymerase family member 9	Nucleus	1.567	enzyme
PRSS3	serine protease 3	Extracellular Space	1.566	peptidase
COL8A1	collagen type VIII alpha 1 chain	Extracellular Space	1.566	other
IFIH1	interferon induced with helicase C domain 1	Nucleus	1.565	enzyme
TUBA1C	tubulin alpha 1c	Cytoplasm	1.565	other
SLC26A9	solute carrier family 26 member 9	Plasma Membrane	1.562	transporter
PP14571			1.56012
UPK2	uroplakin 2	Plasma Membrane	1.559	other
SEC14L4	SEC14 like lipid binding 4	Other	1.559	transporter
DUOXA2	dual oxidase maturation factor 2	Cytoplasm	1.556	other
LOC619207			1.55433
HSH2D	hematopoietic SH2 domain containing	Cytoplasm	1.553	other
CORO1A	coronin 1A	Cytoplasm	1.552	other
EPB41L3	erythrocyte membrane protein band 4.1 like 3	Plasma Membrane	1.549	other
LAMP3	lysosomal associated membrane protein 3	Plasma Membrane	1.547	other
TUBB3	tubulin beta 3 class III	Cytoplasm	1.543	other
S100A7A	S100 calcium binding protein A7A	Cytoplasm	1.541	other
ISG15	ISG15 ubiquitin like modifier	Extracellular Space	1.54	other
TMEM171	transmembrane protein 171	Other	1.54	other
CSTB	cystatin B	Cytoplasm	1.539	peptidase
NEDD9	neural precursor cell expressed, developmentally down-regulated 9	Nucleus	1.539	other
ADAMTS6	ADAM metallopeptidase with thrombospondin type 1 motif 6	Extracellular Space	1.538	peptidase
DUSP4	dual specificity phosphatase 4	Nucleus	1.538	phosphatase
SERHL2	serine hydrolase like 2	Cytoplasm	1.537	enzyme
MSLN	mesothelin	Extracellular Space	1.536	other
IZUMO4	IZUMO family member 4	Nucleus	1.532	other
EHD1	EH domain containing 1	Cytoplasm	1.528	other
FEZ1	fasciculation and elongation protein zeta 1	Cytoplasm	1.523	other
HSD17B2	hydroxysteroid 17-beta dehydrogenase 2	Cytoplasm	1.522	enzyme
KCNJ2	potassium inwardly rectifying channel subfamily J member 2	Plasma Membrane	1.522	ion channel
SLC25A37	solute carrier family 25 member 37	Cytoplasm	1.52	transporter
OSBP2	oxysterol binding protein 2	Cytoplasm	1.519	other
ANXA9	annexin A9	Plasma Membrane	1.518	transmembrane receptor
NOD2	nucleotide binding oligomerization domain containing 2	Cytoplasm	1.517	other
OTUB2	OTU deubiquitinase, ubiquitin aldehyde binding 2	Nucleus	1.515	enzyme
CNGB1	cyclic nucleotide gated channel subunit beta 1	Plasma Membrane	1.512	ion channel
HCAR3	hydroxycarboxylic acid receptor 3	Plasma Membrane	1.511	other
GPR176	G protein-coupled receptor 176	Plasma Membrane	1.508	G-protein coupled receptor
ZNF169	zinc finger protein 169	Nucleus	1.508	transcription regulator
SMTN	smoothelin	Extracellular Space	1.506	other
ZBED2	zinc finger BED-type containing 2	Other	1.506	other
HYAL1	hyaluronidase 1	Cytoplasm	1.505	enzyme
LINC00472	long intergenic non-protein coding RNA 472	Other	1.503	other
TLCD1	TLC domain containing 1	Plasma Membrane	1.5	other
NCF1	neutrophil cytosolic factor 1	Cytoplasm	1.496	enzyme
SPRY4	sprouty RTK signaling antagonist 4	Plasma Membrane	1.496	other
RELT	RELT TNF receptor	Plasma Membrane	1.494	transmembrane receptor
TNIP3	TNFAIP3 interacting protein 3	Cytoplasm	1.493	other
ZG16B	zymogen granule protein 16B	Cytoplasm	1.493	other
FOSL1	FOS like 1, AP-1 transcription factor subunit	Nucleus	1.49	transcription regulator
PRELID2	PRELI domain containing 2	Cytoplasm	1.49	other
LINC00313	long intergenic non-protein coding RNA 313	Other	1.489	other
RPS6KL1	ribosomal protein S6 kinase like 1	Other	1.487	kinase
CES1	carboxylesterase 1	Cytoplasm	1.486	enzyme
ZNF792	zinc finger protein 792	Other	1.485	other
ODF3B	outer dense fiber of sperm tails 3B	Other	1.484	enzyme
SLC13A5	solute carrier family 13 member 5	Plasma Membrane	1.484	transporter
KRT23	keratin 23	Cytoplasm	1.483	other
SLPI	secretory leukocyte peptidase inhibitor	Cytoplasm	1.483	other
SLAMF9	SLAM family member 9	Extracellular Space	1.482	other
SYNGR3	synaptogyrin 3	Plasma Membrane	1.481	other
LOX	lysyl oxidase	Extracellular Space	1.48	enzyme
RNF183	ring finger protein 183	Cytoplasm	1.476	enzyme
RPLP0P2	ribosomal protein lateral stalk subunit P0 pseudogene 2	Other	1.476	other
GRIN1	glutamate ionotropic receptor NMDA type subunit 1	Plasma Membrane	1.475	ion channel
LRG1	leucine rich alpha-2-glycoprotein 1	Extracellular Space	1.474	other
BIK	BCL2 interacting killer	Cytoplasm	1.471	other
PODXL	podocalyxin like	Plasma Membrane	1.471	kinase
SAMD9L	sterile alpha motif domain containing 9 like	Extracellular Space	1.47	other
AGPAT9	glycerol-3-phosphate acyltransferase 3	Cytoplasm	1.469	enzyme
GRAMD1B	GRAM domain containing 1B	Other	1.468	other
CCDC24	coiled-coil domain containing 24	Other	1.467	other
TNFSF15	TNF superfamily member 15	Extracellular Space	1.467	cytokine
CDRT1	CMT1A duplicated region transcript 1	Other	1.465	other
PRSS27	serine protease 27	Extracellular Space	1.465	peptidase
IL23A	interleukin 23 subunit alpha	Extracellular Space	1.465	cytokine
MARCO	macrophage receptor with collagenous structure	Plasma Membrane	1.461	transmembrane receptor
TUBA1A	tubulin alpha 1a	Cytoplasm	1.46	other
ALOX15B	arachidonate 15-lipoxygenase type B	Cytoplasm	1.459	enzyme
SYCP3	synaptonemal complex protein 3	Nucleus	1.455	other
IL33	interleukin 33	Extracellular Space	1.454	cytokine
CXCL10	C-X-C motif chemokine ligand 10	Extracellular Space	1.453	cytokine
PLAU	plasminogen activator, urokinase	Extracellular Space	1.452	peptidase
LUC7L2	LUC7 like 2, pre-mRNA splicing factor	Nucleus	1.452	other
C20orf197	chromosome 20 putative open reading frame 197	Other	1.451	other
TNC	tenascin C	Extracellular Space	1.45	other
LOC100506178	uncharacterized LOC100506178	Other	1.45	other
NCCRP1	NCCRP1, F-box associated domain containing	Cytoplasm	1.449	other
SULT2B1	sulfotransferase family 2B member 1	Cytoplasm	1.448	enzyme
LENG9	leukocyte receptor cluster member 9	Other	1.448	other
PDE4B	phosphodiesterase 4B	Cytoplasm	1.446	enzyme
CEACAM7	CEA cell adhesion molecule 7	Plasma Membrane	1.445	other
NBPF14	NBPF member 19	Other	1.445	other
ASB2	ankyrin repeat and SOCS box containing 2	Nucleus	1.445	transcription regulator
ATP12A	ATPase H+/K+ transporting non-gastric alpha2 subunit	Plasma Membrane	1.443	transporter
BID	BH3 interacting domain death agonist	Cytoplasm	1.441	other
MKRN7P	makorin ring finger protein 7, pseudogene	Other	1.441	other
HMHA1	Rho GTPase activating protein 45	Cytoplasm	1.438	transporter
RLN1	relaxin 1	Extracellular Space	1.436	other
RNU6ATAC	RNA, U6atac small nuclear (U12-dependent splicing)	Other	1.434	other
STOML1	stomatin like 1	Other	1.434	other
PID1	phosphotyrosine interaction domain containing 1	Cytoplasm	1.433	other
RNF122	ring finger protein 122	Cytoplasm	1.433	enzyme
BPIFA1	BPI fold containing family A member 1	Extracellular Space	1.433	other
ZSWIM4	zinc finger SWIM-type containing 4	Other	1.432	other
PMS2P5	PMS1 homolog 2, mismatch repair system component pseudogene 5	Other	1.432	other
DUSP8	dual specificity phosphatase 8	Nucleus	1.43	phosphatase
EVA1C	eva-1 homolog C	Other	1.429	other
ZNF300P1	zinc finger protein 300 pseudogene 1	Other	1.429	other
NOTCH4	notch receptor 4	Plasma Membrane	1.428	transcription regulator
C11orf91	chromosome 11 open reading frame 91	Other	1.428	other
SBNO2	strawberry notch homolog 2	Other	1.428	transcription regulator
CLUHP3	clustered mitochondria homolog pseudogene 3	Other	1.427	other
STAT1	signal transducer and activator of transcription 1	Nucleus	1.426	transcription regulator
PTGS2	prostaglandin-endoperoxide synthase 2	Cytoplasm	1.426	enzyme
B4GALNT2	beta-1,4-N-acetyl-galactosaminyltransferase 2	Cytoplasm	1.426	enzyme
WNT7A	Wnt family member 7A	Extracellular Space	1.425	cytokine
ZC3H12C	zinc finger CCCH-type containing 12C	Other	1.425	other
RAET1L	retinoic acid early transcript 1L	Plasma Membrane	1.425	other
KIF21B	kinesin family member 21B	Cytoplasm	1.425	other
ANGPTL4	angiopoietin like 4	Extracellular Space	1.425	other
C11orf94	chromosome 11 open reading frame 94	Other	1.424	other
LOC284023			1.42323
MMP10	matrix metallopeptidase 10	Extracellular Space	1.423	peptidase
VNN2	vanin 2	Other	1.423	enzyme
ZNF530	zinc finger protein 530	Other	1.422	other
ITGA5	integrin subunit alpha 5	Plasma Membrane	1.421	transmembrane receptor
ARHGAP25	Rho GTPase activating protein 25	Cytoplasm	1.421	other
PSG1	pregnancy specific beta-1-glycoprotein 1	Extracellular Space	1.421	other
MED4-AS1	MED4 antisense RNA 1	Other	1.421	other
SLC2A6	solute carrier family 2 member 6	Plasma Membrane	1.419	transporter
IL17C	interleukin 17C	Extracellular Space	1.419	cytokine
C12orf70	single-pass membrane protein with coiled-coil domains 2	Other	1.418	other
DDX28	DEAD-box helicase 28	Nucleus	1.417	enzyme
KIAA1656	KIAA1656 protein	Other	1.416	other
PSMG4	proteasome assembly chaperone 4	Other	1.416	transcription regulator
CXCL16	C-X-C motif chemokine ligand 16	Extracellular Space	1.416	cytokine
NKX3-1	NK3 homeobox 1	Nucleus	1.415	transcription regulator
ASS1	argininosuccinate synthase 1	Cytoplasm	1.415	enzyme
DUOX2	dual oxidase 2	Plasma Membrane	1.415	enzyme
HERC2P9	hect domain and RLD 2 pseudogene 9	Other	1.414	other
FABP6	fatty acid binding protein 6	Cytoplasm	1.413	transporter
NFKB1	nuclear factor kappa B subunit 1	Nucleus	1.413	transcription regulator
SMOX	spermine oxidase	Cytoplasm	1.411	enzyme
PTPRN2	protein tyrosine phosphatase receptor type N2	Plasma Membrane	1.411	phosphatase
OLFML3	olfactomedin like 3	Extracellular Space	1.411	other
HYI	hydroxypyruvate isomerase (putative)	Other	1.411	enzyme
PDCD1LG2	programmed cell death 1 ligand 2	Plasma Membrane	1.409	enzyme
HSD11B1	hydroxysteroid 11-beta dehydrogenase 1	Cytoplasm	1.407	enzyme
DDX58	DExD/H-box helicase 58	Cytoplasm	1.406	enzyme
UBD	ubiquitin D	Nucleus	1.406	other
SLC17A9	solute carrier family 17 member 9	Cytoplasm	1.405	other
NFKBIE	NFKB inhibitor epsilon	Nucleus	1.405	transcription regulator
WWC1	WW and C2 domain containing 1	Cytoplasm	1.404	transcription regulator
SPTSSB	serine palmitoyltransferase small subunit B	Cytoplasm	1.403	enzyme
SH2D2A	SH2 domain containing 2A	Cytoplasm	1.401	other
TRAF3	TNF receptor associated factor 3	Cytoplasm	1.401	enzyme
TRIB2	tribbles pseudokinase 2	Plasma Membrane	1.4	kinase
SAA4	serum amyloid A4, constitutive	Extracellular Space	1.399	transporter
RASSF10	Ras association domain family member 10	Other	1.399	other
SAMD4A	sterile alpha motif domain containing 4A	Cytoplasm	1.396	translation regulator
WTAPP1	Wilms tumor 1 associated protein pseudogene 1	Other	1.396	other
PSMB8	proteasome 20S subunit beta 8	Cytoplasm	1.396	peptidase
GJB2	gap junction protein beta 2	Plasma Membrane	1.396	transporter
NFAM1	NFAT activating protein with ITAM motif 1	Plasma Membrane	1.395	transmembrane receptor
NMB	neuromedin B	Extracellular Space	1.395	other
NCF2	neutrophil cytosolic factor 2	Cytoplasm	1.393	enzyme
TNFRSF10A	TNF receptor superfamily member 10a	Plasma Membrane	1.393	transmembrane receptor
SEMA7A	semaphorin 7A (John Milton Hagen blood group)	Plasma Membrane	1.393	transmembrane receptor
RWDD2A	RWD domain containing 2A	Other	1.393	other
ETS1	ETS proto-oncogene 1, transcription factor	Nucleus	1.393	transcription regulator
ICAM2	intercellular adhesion molecule 2	Plasma Membrane	1.392	other
EIF5A2	eukaryotic translation initiation factor 5A2	Cytoplasm	1.39	translation regulator
NEURL1B	neuralized E3 ubiquitin protein ligase 1B	Other	1.389	enzyme
SLC43A3	solute carrier family 43 member 3	Extracellular Space	1.388	other
COL9A2	collagen type IX alpha 2 chain	Extracellular Space	1.388	other
VAV1	vav guanine nucleotide exchange factor 1	Nucleus	1.388	transcription regulator
SPRR1B	small proline rich protein 1B	Cytoplasm	1.388	other
FDPS	farnesyl diphosphate synthase	Cytoplasm	1.387	enzyme
WDR62	WD repeat domain 62	Nucleus	1.384	other
EPHA2	EPH receptor A2	Plasma Membrane	1.384	kinase
CDA	cytidine deaminase	Nucleus	1.384	enzyme
GOLGA6L4	golgin A6 family like 9	Other	1.383	other
MFSD2A	major facilitator superfamily domain containing 2A	Plasma Membrane	1.382	transporter
RFTN1	raftlin, lipid raft linker 1	Plasma Membrane	1.381	other
ANKLE1	ankyrin repeat and LEM domain containing 1	Cytoplasm	1.381	enzyme
C15orf52	coiled-coil domain containing 9B	Other	1.38	other
KRT17	keratin 17	Cytoplasm	1.379	other
MLKL	mixed lineage kinase domain like pseudokinase	Cytoplasm	1.379	kinase
RCN3	reticulocalbin 3	Cytoplasm	1.378	other
ZFP37	ZFP37 zinc finger protein	Nucleus	1.378	transcription regulator
LIPE	lipase E, hormone sensitive type	Cytoplasm	1.378	enzyme
STARD5	StAR related lipid transfer domain containing 5	Cytoplasm	1.377	transporter
ADAP2	ArfGAP with dual PH domains 2	Cytoplasm	1.377	other
COL6A2	collagen type VI alpha 2 chain	Extracellular Space	1.376	other
ADAMTS9	ADAM metallopeptidase with thrombospondin type 1 motif 9	Extracellular Space	1.375	peptidase
CDC25B	cell division cycle 25B	Nucleus	1.375	phosphatase
AMTN	amelotin	Extracellular Space	1.374	other
TRAPPC2P1	trafficking protein particle complex 2B	Extracellular Space	1.374	other
NRIP3	nuclear receptor interacting protein 3	Other	1.373	other
EREG	epiregulin	Extracellular Space	1.373	growth factor
ENKD1	enkurin domain containing 1	Cytoplasm	1.371	other
C2	complement C2	Extracellular Space	1.371	peptidase
GYLTL1B	LARGE xylosyl- and glucuronyltransferase 2	Cytoplasm	1.371	enzyme
SNORA57	small nucleolar RNA, H/ACA box 57	Other	1.37	other
FOSB	FosB proto-oncogene, AP-1 transcription factor subunit	Nucleus	1.37	transcription regulator
KLK12	kallikrein related peptidase 12	Extracellular Space	1.369	peptidase
ACTN1	actinin alpha 1	Cytoplasm	1.368	transcription regulator
GABRP	gamma-aminobutyric acid type A receptor subunit pi	Plasma Membrane	1.368	ion channel
CD83	CD83 molecule	Plasma Membrane	1.368	transmembrane receptor
FA2H	fatty acid 2-hydroxylase	Cytoplasm	1.368	enzyme
CTRL	chymotrypsin like	Extracellular Space	1.367	peptidase
FAM66D	family with sequence similarity 66 member D	Other	1.367	other
XK	X-linked Kx blood group	Plasma Membrane	1.366	transporter
KCTD11	potassium channel tetramerization domain containing 11	Cytoplasm	1.366	other
KCNG1	potassium voltage-gated channel modifier subfamily G member 1	Plasma Membrane	1.366	ion channel
CYP7B1	cytochrome P450 family 7 subfamily B member 1	Cytoplasm	1.366	enzyme
LOC399815			1.36562
CSRNP1	cysteine and serine rich nuclear protein 1	Nucleus	1.365	transcription regulator
UNKL	unk like zinc finger	Cytoplasm	1.364	enzyme
PCNA-AS1	PCNA antisense RNA 1	Other	1.364	other
SENP3-EIF4A1	SENP3-EIF4A1 readthrough (NMD candidate)	Other	1.364	other
ISG20	interferon stimulated exonuclease gene 20	Nucleus	1.363	enzyme
HIST1H4E	H4 clustered histone 5	Nucleus	1.363	other
CPAMD8	C3 and PZP like alpha-2-macroglobulin domain containing 8	Extracellular Space	1.363	other
MAGIX	MAGI family member, X-linked	Other	1.362	other
SPDEF	SAM pointed domain containing ETS transcription factor	Nucleus	1.362	transcription regulator
ATG16L2	autophagy related 16 like 2	Extracellular Space	1.361	other
SERPINB3	serpin family B member 3	Cytoplasm	1.361	other
ZNF625	zinc finger protein 625	Other	1.361	other
TUBA1B	tubulin alpha 1b	Cytoplasm	1.36	other
CD74	CD74 molecule	Plasma Membrane	1.359	transmembrane receptor
VEGFA	vascular endothelial growth factor A	Extracellular Space	1.357	growth factor
LINC00176	chromosome 20 open reading frame 204	Other	1.357	other
INPP5J	inositol polyphosphate-5-phosphatase J	Plasma Membrane	1.357	phosphatase
FNDC4	fibronectin type III domain containing 4	Extracellular Space	1.356	other
KIAA0247	sushi domain containing 6	Other	1.355	other
HERC6	HECT and RLD domain containing E3 ubiquitin protein ligase family member 6	Cytoplasm	1.355	enzyme
TMEM9B-AS1	TMEM9B antisense RNA 1	Other	1.354	other
GDA	guanine deaminase	Cytoplasm	1.354	enzyme
SHBG	sex hormone binding globulin	Extracellular Space	1.354	other
SNORD17	small nucleolar RNA, C/D box 17	Other	1.354	other
ZNF727	zinc finger protein 727	Other	1.353	other
CD82	CD82 molecule	Plasma Membrane	1.351	other
PRELID1	PRELI domain containing 1	Cytoplasm	1.351	other
QPRT	quinolinate phosphoribosyltransferase	Cytoplasm	1.349	enzyme
ANXA3	annexin A3	Cytoplasm	1.349	enzyme
CCL22	C-C motif chemokine ligand 22	Extracellular Space	1.349	cytokine
GPR3	G protein-coupled receptor 3	Plasma Membrane	1.348	G-protein coupled receptor
SAMD11	sterile alpha motif domain containing 11	Nucleus	1.348	other
IGFBP3	insulin like growth factor binding protein 3	Extracellular Space	1.348	other
UPK3B	uroplakin 3B	Plasma Membrane	1.348	other
MTHFD2L	methylenetetrahydrofolate dehydrogenase (NADP+ dependent) 2 like	Cytoplasm	1.347	enzyme
STK25	serine/threonine kinase 25	Cytoplasm	1.347	kinase
RRP9	ribosomal RNA processing 9, U3 small nucleolar RNA binding protein	Nucleus	1.345	other
WNK2	WNK lysine deficient protein kinase 2	Cytoplasm	1.345	kinase
KMO	kynurenine 3-monooxygenase	Cytoplasm	1.345	enzyme
SH3RF2	SH3 domain containing ring finger 2	Extracellular Space	1.344	enzyme
MIF4GD	MIF4G domain containing	Other	1.344	other
KIAA1644	shisa like 1	Other	1.344	other
ST3GAL5	ST3 beta-galactoside alpha-2,3-sialyltransferase 5	Cytoplasm	1.344	enzyme
CCL28	C-C motif chemokine ligand 28	Extracellular Space	1.344	cytokine
CARD9	caspase recruitment domain family member 9	Cytoplasm	1.344	other
GLRX	glutaredoxin	Cytoplasm	1.343	enzyme
SNORA52	small nucleolar RNA, H/ACA box 52	Other	1.343	other
LINC00696	long intergenic non-protein coding RNA 696	Other	1.342	other
DTX3L	deltex E3 ubiquitin ligase 3L	Cytoplasm	1.34	enzyme
SLC22A14	solute carrier family 22 member 14	Plasma Membrane	1.34	transporter
SQRDL	sulfide quinone oxidoreductase	Cytoplasm	1.34	enzyme
SNORD42A	small nucleolar RNA, C/D box 42A	Other	1.34	other
GRIN2D	glutamate ionotropic receptor NMDA type subunit 2D	Plasma Membrane	1.34	ion channel
TUBA4A	tubulin alpha 4a	Cytoplasm	1.339	other
SLC16A13	solute carrier family 16 member 13	Cytoplasm	1.339	other
PML	promyelocytic leukemia	Nucleus	1.339	transcription regulator
ZNF319	zinc finger protein 319	Nucleus	1.338	transcription regulator
NME8	NME/NM23 family member 8	Cytoplasm	1.338	kinase
MGARP	mitochondria localized glutamic acid rich protein	Cytoplasm	1.337	other
MICALCL	MICAL C-terminal like	Cytoplasm	1.337	other
MSC	musculin	Cytoplasm	1.336	transcription regulator
SLC11A2	solute carrier family 11 member 2	Plasma Membrane	1.336	transporter
FAHD2A	fumarylacetoacetate hydrolase domain containing 2A	Other	1.335	enzyme
TUBB4B	tubulin beta 4B class IVb	Cytoplasm	1.335	other
HSPA7	heat shock protein family A (Hsp70) member 7 (pseudogene)	Cytoplasm	1.335	other
KHK	ketohexokinase	Cytoplasm	1.334	kinase
LGALSL	galectin like	Other	1.334	other
CGB7	chorionic gonadotropin subunit beta 7	Extracellular Space	1.333	other
CSF1	colony stimulating factor 1	Extracellular Space	1.332	cytokine
CDC34	cell division cycle 34, ubiqiutin conjugating enzyme	Nucleus	1.331	enzyme
B3GALT5	beta-1,3-galactosyltransferase 5	Cytoplasm	1.33	enzyme
TAP1	transporter 1, ATP binding cassette subfamily B member	Cytoplasm	1.33	transporter
HPCAL1	hippocalcin like 1	Cytoplasm	1.33	other
ACTRT3	actin related protein T3	Nucleus	1.33	other
STAP2	signal transducing adaptor family member 2	Cytoplasm	1.33	other
PCDH12	protocadherin 12	Plasma Membrane	1.33	other
MICB	MHC class I polypeptide-related sequence B	Plasma Membrane	1.329	transmembrane receptor
POMZP3	POM121 and ZP3 fusion	Nucleus	1.329	other
F3	coagulation factor III, tissue factor	Plasma Membrane	1.328	transmembrane receptor
FXYD5	FXYD domain containing ion transport regulator 5	Plasma Membrane	1.328	ion channel
FZD8	frizzled class receptor 8	Plasma Membrane	1.328	G-protein coupled receptor
KRT16	keratin 16	Cytoplasm	1.328	other
PAX8	paired box 8	Nucleus	1.328	transcription regulator
AEBP1	AE binding protein 1	Nucleus	1.327	peptidase
CCIN	calicin	Cytoplasm	1.327	other
CDC42EP1	CDC42 effector protein 1	Extracellular Space	1.327	other
IL2RG	interleukin 2 receptor subunit gamma	Plasma Membrane	1.327	transmembrane receptor
PADI2	peptidyl arginine deiminase 2	Cytoplasm	1.327	enzyme
USP54	ubiquitin specific peptidase 54	Other	1.327	peptidase
ADAM28	ADAM metallopeptidase domain 28	Plasma Membrane	1.326	peptidase
CEACAM19	CEA cell adhesion molecule 19	Other	1.326	other
CTHRC1	collagen triple helix repeat containing 1	Extracellular Space	1.326	other
SEMA6A	semaphorin 6A	Plasma Membrane	1.326	transmembrane receptor
EGOT	eosinophil granule ontogeny transcript	Other	1.325	other
IDI1	isopentenyl-diphosphate delta isomerase 1	Cytoplasm	1.325	enzyme
USB1	U6 snRNA biogenesis phosphodiesterase 1	Nucleus	1.325	enzyme
LOC100862671			1.32459
ACTBL2	actin beta like 2	Nucleus	1.324	other
CTU2	cytosolic thiouridylase subunit 2	Cytoplasm	1.324	other
DBNDD2	dysbindin domain containing 2	Cytoplasm	1.324	other
DDX11L2	DEAD/H-box helicase 11 like 2 (pseudogene)	Other	1.324	other
ERN1	endoplasmic reticulum to nucleus signaling 1	Cytoplasm	1.324	kinase
HDGF	heparin binding growth factor	Extracellular Space	1.324	growth factor
MICAL2	microtubule associated monooxygenase, calponin and LIM domain containing 2	Cytoplasm	1.324	enzyme
TMEM132A	transmembrane protein 132A	Cytoplasm	1.324	other
ASTN1	astrotactin 1	Other	1.323	other
ENO3	enolase 3	Cytoplasm	1.323	enzyme
MAPK12	mitogen-activated protein kinase 12	Cytoplasm	1.323	kinase
SLC39A8	solute carrier family 39 member 8	Extracellular Space	1.322	transporter
FAM83G	family with sequence similarity 83 member G	Other	1.321	other
SLC7A2	solute carrier family 7 member 2	Plasma Membrane	1.321	transporter
EFHD2	EF-hand domain family member D2	Other	1.32	other
IFNGR1	interferon gamma receptor 1	Plasma Membrane	1.32	transmembrane receptor
KCNQ1	potassium voltage-gated channel subfamily Q member 1	Plasma Membrane	1.32	ion channel
NAMPT	nicotinamide phosphoribosyltransferase	Extracellular Space	1.32	cytokine
PLA2G4B	phospholipase A2 group IVB	Cytoplasm	1.32	enzyme
SLC25A28	solute carrier family 25 member 28	Cytoplasm	1.32	transporter
STRA6	signaling receptor and transporter of retinol STRA6	Plasma Membrane	1.32	transporter
TRPV3	transient receptor potential cation channel subfamily V member 3	Plasma Membrane	1.319	ion channel
