# Supplementary material for: The Transcriptome Landscape of the In Vitro Human Airway Epithelium Response to SARS-CoV-2
Source: Int J Mol Sci. 2023 Jul 27;24(15):12017. doi: 10.3390/ijms241512017 (PMC10418806; doi:10.3390/ijms241512017)
Supplement: Supplementary file 1 [file ijms-24-12017-s001.zip › ijms-2440321-supplementary/ijms-2440321-supplementary-final/Supplementary Table S3_Top GO Categories.xls]

## Sheet: Table S3
Categories	Diseases or Functions Annotation	p-value	Predicted Activation State	Activation z-score	Molecules	# Molecules
Dermatological Diseases and Conditions,Organismal Injury and Abnormalities	Psoriasis	6.85e-48	Increased	2.335	ALOX15B,ANXA3,ATP12A,C3,CCL20,CDC25B,CSF2,CSTB,CXCL1,CXCL10,CXCL3,CXCL5,CXCL6,CXCL8,DDX58,DTX2,EPHA2,EPSTI1,FOSL1,G0S2,GJB2,HERC6,ICAM1,IFI27,IFI35,IFI44,IFI44L,IFI6,IFIT1,IFIT3,IFITM1,IFNGR1,IGFBP3,IGFL1,IL17C,IL1A,IL1B,IL23A,IL33,IL36G,IRF7,ISG15,ISG20,ITGA5,ITGB2,IVL,KRT16,KRT17,KRT6B,KYNU,LAMP3,LCN2,MMP1,MMP9,MX1,NAMPT,OAS1,OAS2,OAS3,PARP9,PDE4B,PDZK1IP1,PI3,PLAT,PLAU,PLSCR1,PRSS3,PTGS2,S100A…	99
Inflammatory Response,Organismal Injury and Abnormalities	Inflammation of organ	7.84e-45		-0.916	ADAMTS6,ADRB2,ANXA3,ASB2,BCL2A1,BCL3,BID,BIRC3,BPIFA1,C3,CARD9,CCL20,CCL22,CCL28,CD74,CDA,CEACAM7,CES1,CFB,CORO1A,CSF1,CSF2,CSF3,CXCL1,CXCL10,CXCL16,CXCL2,CXCL3,CXCL5,CXCL6,CXCL8,DDX58,DUOXA2,EDN1,EHD1,EPB41L3,EPHA2,EPSTI1,EREG,F3,FDPS,FNDC4,FOSL1,GABRP,GBP5,GRIN1,GRIN2D,HBEGF,HSD11B1,ICAM1,IDI1,IFI27,IFI35,IFI44,IFIH1,IFIT3,IFITM3,IFNGR1,IGFBP3,IKBKE,IL17C,IL1A,IL1B,IL23A,IL2RG,IL32,IL33,IL6,IL7…	159
Cellular Movement,Immune Cell Trafficking	Leukocyte migration	4.77e-39	Increased	6.05	ADAM8,ADRB2,ARHGAP25,ASB2,BCL3,BID,BMP2,BPIFA1,C2,C3,CARD9,CCL20,CCL22,CCL28,CD74,CES1,CFB,CHST2,CORO1A,CSF1,CSF2,CSF3,CXCL1,CXCL10,CXCL16,CXCL2,CXCL3,CXCL5,CXCL6,CXCL8,CYP7B1,DDX58,EDN1,EPHA2,ETS1,F3,GJB2,GLRX,HBEGF,HYAL1,ICAM1,ICAM2,IFNGR1,IGFBP3,IKBKE,IL17C,IL1A,IL1B,IL23A,IL33,IL6,IL7R,INHBA,IRF7,ITGA5,ITGB2,ITGB3,LCN2,LGALS9,LIF,LOX,LTB,MAP3K8,MAPK12,MARCO,MMP1,MMP10,MMP9,NCF1,NEDD9,NFKB1,NF…	123
Inflammatory Response	Inflammation of absolute anatomical region	5.62e-39		-1.067	ADAMTS6,ADRB2,ANXA3,ASB2,BCL3,BID,BIRC3,BPIFA1,C3,CARD9,CCL20,CCL22,CCL28,CD74,CEACAM7,CFB,CORO1A,CSF1,CSF2,CSF3,CXCL1,CXCL10,CXCL16,CXCL2,CXCL3,CXCL5,CXCL6,CXCL8,DDX58,DUOXA2,EDN1,EHD1,EPHA2,EPSTI1,EREG,F3,FDPS,FNDC4,FOSL1,GABRP,GBP5,GRIN1,GRIN2D,HBEGF,HSD11B1,ICAM1,IDI1,IFI35,IFI44,IFIH1,IFIT3,IFITM3,IFNGR1,IGFBP3,IKBKE,IL17C,IL1A,IL1B,IL23A,IL2RG,IL32,IL33,IL6,IL7R,IRAK3,IRF7,IRF9,ISG15,ISG20,…	139
Inflammatory Response	Inflammation of body cavity	1.23e-37		-1.591	ADAMTS6,ADRB2,ANXA3,ASB2,BID,BIRC3,BPIFA1,C3,CARD9,CCL20,CCL22,CCL28,CD74,CEACAM7,CFB,CORO1A,CSF1,CSF2,CXCL1,CXCL10,CXCL16,CXCL2,CXCL3,CXCL5,CXCL6,CXCL8,DDX58,DUOXA2,EDN1,EPHA2,EPSTI1,EREG,F3,FNDC4,FOSL1,GABRP,GBP5,GRIN1,GRIN2D,HBEGF,HSD11B1,ICAM1,IFI44,IFIH1,IFIT3,IFNGR1,IGFBP3,IKBKE,IL17C,IL1A,IL1B,IL23A,IL2RG,IL32,IL33,IL6,IL7R,IRAK3,IRF7,ISG15,ISG20,ITGB2,ITGB3,KMO,LCN2,LGALS9,LIF,LRG1,LTB,MF…	124
Connective Tissue Disorders,Inflammatory Disease,Organismal Injury and Abnormalities,Skeletal and Muscular Disorders	Rheumatic Disease	1.31e-37		1.686	ADAM8,ADAMTS6,ADAMTS9,ADRB2,BCL3,BID,BMP2,BST2,C1R,C1S,C2,C3,CCL20,CCL22,CD74,CD83,CDA,CDC25B,CFB,COL9A2,CSF1,CSF2,CSF3,CSGALNACT1,CXCL1,CXCL10,CXCL16,CXCL2,CXCL3,CXCL5,CXCL6,CXCL8,DDX58,DTX3L,EPSTI1,ERN1,ETS1,ETV7,FDPS,FOSB,G0S2,GABRP,HCAR3,HELZ2,HERC6,HYAL1,ICAM1,IFI27,IFI44,IFI44L,IFI6,IFIH1,IFIT1,IFIT3,IFITM1,IFNGR1,IL1A,IL1B,IL23A,IL32,IL33,IL6,IL7R,IRF7,ISG15,ISG20,ITGA5,ITGB2,L3MBTL4,LAMP3…	138
Cellular Movement,Hematological System Development and Function,Immune Cell Trafficking	Cell movement of leukocytes	2.69e-37	Increased	5.318	ADAM8,ADRB2,ARHGAP25,ASB2,BCL3,BID,BPIFA1,C2,C3,CCL20,CCL22,CCL28,CD74,CES1,CFB,CHST2,CORO1A,CSF1,CSF2,CSF3,CXCL1,CXCL10,CXCL16,CXCL2,CXCL3,CXCL5,CXCL6,CXCL8,CYP7B1,DDX58,EDN1,EPHA2,ETS1,F3,GJB2,HYAL1,ICAM1,ICAM2,IFNGR1,IGFBP3,IKBKE,IL17C,IL1A,IL1B,IL23A,IL33,IL6,IL7R,INHBA,ITGA5,ITGB2,ITGB3,LCN2,LGALS9,LOX,LTB,MAP3K8,MAPK12,MARCO,MMP10,MMP9,NCF1,NEDD9,NFKB1,NFKB2,NFKBIA,NFKBIZ,NOD2,NOTCH4,P2RY6,…	110
Cellular Movement	Cellular infiltration	3.74e-35	Increased	3.285	ADAM8,ADRB2,ANXA3,ARHGAP25,BID,BPIFA1,C2,C3,CCL22,CES1,CFB,CORO1A,CSF1,CSF2,CSF3,CXCL10,CXCL16,CXCL2,CXCL3,CXCL5,CXCL8,EDN1,EPHA2,ETS1,F3,GJB2,HYAL1,ICAM1,IFNGR1,IGFBP3,IKBKE,IL17C,IL1A,IL1B,IL23A,IL32,IL33,IL6,ITGB2,ITGB3,LCN2,LIF,LOX,LTB,MAP3K8,MMP10,MMP9,NCF1,NFKB1,NFKB2,NFKBIA,NFKBIZ,NOD2,PDGFB,PLAT,PLAU,PLAUR,PRDM1,PRSS3,PSMB8,PTGS2,RELB,S100A8,S100A9,SAA1,SGPP2,SLAMF9,SOCS3,SPDEF,STAT1,STAT…	81
Infectious Diseases	Infection by coronavirus	2.62e-34		0.798	ADRB2,C3,CCL20,CD74,CFB,CSF3,CSRNP1,CXCL1,CXCL10,CXCL2,CXCL6,CXCL8,EPSTI1,ETS1,GABRP,GRIN1,IFI27,IFI44,IFI44L,IFI6,IFIH1,IFIT1,IFIT3,IFITM1,IFITM3,IFNGR1,IL1A,IL1B,IL32,IL6,IRF7,ISG15,KCNJ2,MX1,MX2,NAMPT,OAS2,OAS3,PARP9,PDE4B,PLAT,PLSCR1,PSMB8,PTGS2,S100A12,S100A8,S100A9,SAA1,SAA2,SAA4,SAMD9L,SERPINA3,SERPINB3,SPRR2A,STAT1,TNF,TNFAIP2,TNFAIP3,TUBA1A,TUBA1C,TUBA4A,TUBB3,TUBB4B,VEGFA,XAF1	65
Cellular Movement,Hematological System Development and Function,Immune Cell Trafficking	Cellular infiltration by leukocytes	6.05e-34	Increased	3.064	ADAM8,ADRB2,ARHGAP25,BID,BPIFA1,C2,C3,CCL22,CES1,CFB,CORO1A,CSF1,CSF2,CSF3,CXCL10,CXCL16,CXCL2,CXCL3,CXCL5,CXCL8,EDN1,EPHA2,ETS1,F3,GJB2,HYAL1,ICAM1,IFNGR1,IGFBP3,IKBKE,IL17C,IL1A,IL1B,IL23A,IL33,IL6,ITGB2,ITGB3,LCN2,LOX,LTB,MAP3K8,MMP10,MMP9,NCF1,NFKB1,NFKB2,NFKBIA,NFKBIZ,NOD2,PLAT,PLAU,PRDM1,PRSS3,PSMB8,PTGS2,RELB,S100A8,S100A9,SAA1,SGPP2,SLAMF9,SOCS3,SPDEF,STAT1,STAT5A,STC1,TGM2,TLR2,TNF,TNFAI…	75
Infectious Diseases	Infection by SARS coronavirus	7.64e-34			ADRB2,C3,CCL20,CD74,CFB,CSF3,CSRNP1,CXCL1,CXCL10,CXCL2,CXCL6,CXCL8,EPSTI1,ETS1,GRIN1,IFI27,IFI44,IFI44L,IFI6,IFIH1,IFIT1,IFIT3,IFITM1,IFITM3,IL1A,IL1B,IL32,IL6,IRF7,ISG15,KCNJ2,MX1,MX2,NAMPT,OAS2,OAS3,PARP9,PDE4B,PLSCR1,PSMB8,PTGS2,S100A12,S100A8,S100A9,SAA1,SAA2,SAA4,SAMD9L,SERPINA3,SERPINB3,SPRR2A,STAT1,TNF,TNFAIP2,TUBA1A,TUBA1C,TUBA4A,TUBB3,TUBB4B,XAF1	60
Infectious Diseases	COVID-19	1.22e-33			ADRB2,C3,CCL20,CD74,CFB,CSF3,CSRNP1,CXCL1,CXCL10,CXCL2,CXCL6,CXCL8,EPSTI1,ETS1,IFI27,IFI44,IFI44L,IFI6,IFIH1,IFIT1,IFIT3,IFITM1,IFITM3,IL1A,IL1B,IL32,IL6,IRF7,ISG15,KCNJ2,MX1,MX2,NAMPT,OAS2,OAS3,PARP9,PDE4B,PLSCR1,PSMB8,PTGS2,S100A12,S100A8,S100A9,SAA1,SAA2,SAA4,SAMD9L,SERPINA3,SERPINB3,SPRR2A,STAT1,TNF,TNFAIP2,TUBA1A,TUBA1C,TUBA4A,TUBB3,TUBB4B,XAF1	59
Immunological Disease	Systemic autoimmune syndrome	4.06e-33		-0.38	ADAM8,ADAMTS6,ADRB2,ANXA3,BST2,C1R,C1S,C2,C3,CCL20,CCL22,CD74,CD83,CDA,CES1,CFB,COL6A2,COL8A1,CSF1,CSF2,CSF3,CSGALNACT1,CXCL1,CXCL10,CXCL16,CXCL2,CXCL3,CXCL5,CXCL6,CXCL8,DDX28,DDX58,DTX3L,EPSTI1,ETS1,ETV7,FDPS,FOSB,FXYD5,G0S2,GABRP,HCAR3,HELZ2,HERC6,HSD11B1,HYAL1,ICAM1,IFI27,IFI44,IFI44L,IFI6,IFIH1,IFIT1,IFIT3,IFITM1,IFNGR1,IL1B,IL23A,IL33,IL6,IL7R,IRAK3,IRF7,ISG15,ISG20,ITGA5,ITGB2,KMO,L3MBTL4,L…	134
Cellular Movement	Cell movement of myeloid cells	1.06e-32	Increased	5.343	ADAM8,ARHGAP25,BID,BPIFA1,C2,C3,CCL20,CCL22,CCL28,CD74,CES1,CFB,CORO1A,CSF1,CSF2,CSF3,CXCL1,CXCL10,CXCL2,CXCL3,CXCL5,CXCL6,CXCL8,EDN1,F3,GJB2,HYAL1,ICAM1,ICAM2,IFNGR1,IGFBP3,IKBKE,IL17C,IL1A,IL1B,IL23A,IL33,IL6,INHBA,ITGB2,ITGB3,LCN2,LGALS9,LOX,LTB,MAP3K8,MAPK12,MMP10,MMP9,NCF1,NFKBIA,NFKBIZ,NOD2,P2RY6,PDE4B,PDGFB,PLAT,PLAU,PLAUR,PRDM1,PRSS3,PSMB8,PTGS2,S100A12,S100A7,S100A7A,S100A8,S100A9,SAA1,S…	86
Gastrointestinal Disease,Inflammatory Response	Inflammation of gastrointestinal tract	1.97e-32	Decreased	-2.05	BCL2A1,BID,C3,CCL28,CD74,CDA,CEACAM7,CES1,CFB,CORO1A,CSF2,CXCL1,CXCL10,CXCL2,CXCL3,CXCL5,CXCL6,CXCL8,DDX58,DUOXA2,EDN1,EPB41L3,EREG,FNDC4,FOSL1,GABRP,GBP5,GRIN1,GRIN2D,HSD11B1,ICAM1,IFNGR1,IL1A,IL1B,IL23A,IL2RG,IL33,IL6,IRAK3,ITGB3,KMO,KRT16,LCN2,LRG1,LTB,MFSD2A,MMP10,MMP13,MMP9,NCF1,NFKB1,NFKBIA,NOD2,PDE4B,PGLYRP4,PSMB8,PTGS2,RELB,S100A8,S100A9,SERPINA3,SGPP2,SLPI,SMTN,SOCS3,SPDEF,SPRR1A,STAP2,S…	82
Cellular Movement,Hematological System Development and Function,Immune Cell Trafficking	Cell movement of granulocytes	2e-32	Increased	5.17	ADAM8,ARHGAP25,BPIFA1,C2,C3,CCL28,CD74,CFB,CORO1A,CSF1,CSF2,CSF3,CXCL1,CXCL10,CXCL2,CXCL3,CXCL5,CXCL6,CXCL8,EDN1,F3,GJB2,HYAL1,ICAM1,ICAM2,IFNGR1,IGFBP3,IL1A,IL1B,IL23A,IL33,IL6,ITGB2,ITGB3,LCN2,LGALS9,MAP3K8,MAPK12,MMP10,MMP9,NCF1,NFKBIA,NFKBIZ,NOD2,PDE4B,PLAT,PLAU,PLAUR,PRDM1,PRSS3,PTGS2,S100A12,S100A7,S100A7A,S100A8,S100A9,SAA1,SERPINB1,SGPP2,SLC17A9,SLPI,SOCS3,SPDEF,TGM2,TLR2,TNF,TNFAIP3,TNIP…	69
Cellular Movement,Hematological System Development and Function,Immune Cell Trafficking,Inflammatory Response	Cell movement of phagocytes	2.06e-31	Increased	4.91	ADAM8,ARHGAP25,ASB2,BID,BPIFA1,C2,C3,CCL20,CCL22,CD74,CES1,CFB,CORO1A,CSF1,CSF2,CSF3,CXCL1,CXCL10,CXCL2,CXCL3,CXCL5,CXCL6,CXCL8,EDN1,GJB2,HYAL1,ICAM1,ICAM2,IFNGR1,IKBKE,IL17C,IL1A,IL1B,IL23A,IL33,IL6,INHBA,ITGA5,ITGB2,ITGB3,LCN2,LGALS9,LOX,LTB,MAP3K8,MAPK12,MARCO,MMP10,MMP9,NCF1,NFKBIA,NFKBIZ,NOD2,P2RY6,PDE4B,PDGFB,PLAT,PLAU,PLAUR,PRDM1,PSMB8,PTGS2,S100A12,S100A7,S100A7A,S100A8,S100A9,SAA1,SERPIN…	85
Inflammatory Response	Inflammatory response	5.38e-31	Increased	5.769	ADAM8,ADRB2,ANGPTL4,ARHGAP25,BCL2A1,BID,BIRC3,C3,CCL20,CCL22,CCL28,CD74,CORO1A,CSF1,CSF2,CSF3,CXCL1,CXCL10,CXCL16,CXCL2,CXCL3,CXCL5,CXCL6,CXCL8,CYP7B1,DUOXA2,EDN1,EPHA2,ERN1,ETS1,FNDC4,HYAL1,ICAM1,IER3,IL1A,IL1B,IL23A,IL33,IL6,INHBA,IRAK3,ISG15,ITGA5,ITGB2,ITGB3,KRT16,LCN2,LGALS9,LIF,MARCO,MFSD2A,MMP1,MMP9,NCF1,NEDD9,NFKB1,NFKB2,NFKBIA,NFKBIZ,NOD2,P2RY6,PDE4B,PDGFB,PLAT,PLAU,PLAUR,PRDM1,PTGS2,S10…	100
Connective Tissue Disorders,Immunological Disease,Inflammatory Disease,Organismal Injury and Abnormalities,Skeletal and Muscular Disorders	Lupus erythematosus	2.84e-30		-0.478	ADAMTS6,BST2,C1R,C1S,C2,C3,CFB,CSF2,CXCL10,CXCL16,DDX58,DTX3L,EPSTI1,ETS1,ETV7,HCAR3,HERC6,ICAM1,IFI27,IFI44,IFI44L,IFI6,IFIH1,IFIT1,IFIT3,IFITM1,IFNGR1,IL1B,IL23A,IL6,IRF7,ISG15,ISG20,LAMP3,LCN2,LGALS9,MAP3K8,MMP9,MX1,NCF1,NCF2,OAS1,OAS2,PARP12,PARP9,PLA2G4C,PLAT,PLSCR1,PTGS2,S100A8,S100A9,SAMHD1,SBNO2,SERPINB2,SOD2,STAT1,TAP1,TGM2,TLR2,TNF,TNFAIP3,TNIP1,TYMP,VEGFA,ZBED2	65
Antimicrobial Response,Inflammatory Response	Antimicrobial response	8.56e-30	Increased	3.63	ANXA3,BCL3,BIRC3,BPIFA1,BST2,CARD9,CCL20,CCL22,CXCL10,DDX58,DTX3L,DUOX2,FOSL1,HYAL1,IFI27,IFI44,IFI44L,IFI6,IFIH1,IFIT1,IFIT3,IFITM1,IFITM3,IFNGR1,IL1B,IL23A,IL33,IL6,IRF7,ISG15,ISG20,LCN2,MLKL,MX1,MX2,NCF1,NOD2,OAS1,OAS2,OAS3,OTUB2,PARP9,PGLYRP4,PI3,PLSCR1,PRSS3,S100A12,S100A7,S100A8,S100A9,SAMHD1,SLPI,SOCS3,SPRY4,STAT1,TLR2,TNF,UBD,VAV1,ZC3H12A	60
Gastrointestinal Disease,Inflammatory Disease	Gastroenteritis	9.93e-29		-1.907	BID,C3,CCL28,CD74,CEACAM7,CFB,CORO1A,CSF2,CXCL10,CXCL2,CXCL3,CXCL5,CXCL6,CXCL8,DDX58,DUOXA2,EDN1,EREG,FNDC4,FOSL1,GABRP,GBP5,GRIN1,GRIN2D,HSD11B1,ICAM1,IFNGR1,IL1A,IL1B,IL23A,IL2RG,IL33,IL6,IRAK3,ITGB3,KMO,LCN2,LRG1,LTB,MFSD2A,MMP10,MMP13,MMP9,NCF1,NFKB1,NFKBIA,NOD2,PDE4B,PGLYRP4,PSMB8,PTGS2,RELB,S100A8,S100A9,SERPINA3,SGPP2,SLPI,SMTN,SOCS3,SPDEF,SPRR1A,STAP2,STAT1,STAT5A,STRA6,TAP1,TLR2,TNF,TNFA…	74
Cellular Movement,Hematological System Development and Function,Immune Cell Trafficking,Inflammatory Response	Cell movement of neutrophils	1.19e-28	Increased	4.56	ADAM8,ARHGAP25,BPIFA1,C2,C3,CD74,CFB,CORO1A,CSF1,CSF2,CSF3,CXCL1,CXCL10,CXCL2,CXCL3,CXCL5,CXCL6,CXCL8,EDN1,GJB2,HYAL1,ICAM1,IFNGR1,IL1A,IL1B,IL23A,IL33,IL6,ITGB2,ITGB3,LCN2,MAP3K8,MAPK12,MMP10,MMP9,NCF1,NFKBIA,NFKBIZ,NOD2,PDE4B,PLAT,PLAU,PRDM1,PTGS2,S100A12,S100A8,S100A9,SAA1,SERPINB1,SGPP2,SLC17A9,SLPI,SOCS3,SPDEF,TLR2,TNF,TNFAIP3,TNIP1,VAV1	59
Gastrointestinal Disease,Inflammatory Disease,Inflammatory Response,Organismal Injury and Abnormalities	Enteritis	1.4e-28	Decreased	-2.088	BID,C3,CCL28,CD74,CEACAM7,CFB,CSF2,CXCL10,CXCL2,CXCL3,CXCL5,CXCL6,CXCL8,DDX58,DUOXA2,EDN1,EREG,FNDC4,FOSL1,GABRP,GBP5,GRIN1,GRIN2D,HSD11B1,ICAM1,IFNGR1,IL1A,IL1B,IL23A,IL2RG,IL33,IL6,IRAK3,ITGB3,LCN2,LRG1,LTB,MFSD2A,MMP10,MMP13,MMP9,NCF1,NFKB1,NFKBIA,NOD2,PDE4B,PGLYRP4,PSMB8,PTGS2,RELB,S100A8,S100A9,SERPINA3,SGPP2,SLPI,SMTN,SOCS3,SPDEF,SPRR1A,STAP2,STAT1,STAT5A,STRA6,TAP1,TLR2,TNF,TNFAIP3,TNFSF14…	72
Dermatological Diseases and Conditions,Organismal Injury and Abnormalities	Chronic skin disorder	3.19e-28			ATP12A,C3,CARD9,CCL20,CDC25B,CSF2,CSTB,CXCL1,CXCL10,CXCL5,CXCL6,CXCL8,EREG,GJB2,IFIT1,IFITM1,IL1A,IL23A,IRF7,KRT16,KRT17,KRT6B,KYNU,LCN2,MX1,PDE4B,PDGFB,PDZK1IP1,PI3,PLSCR1,PRSS3,S100A12,S100A7,S100A7A,S100A8,S100A9,SERPINB3,SERPINB4,SLPI,SOD2,SPRR1A,SPRR1B,SPRR2A,SPRR2D,SPRR2E,STAT1,SULT2B1,TGM1,TNF,VEGFA	50
Cellular Movement,Hematological System Development and Function,Immune Cell Trafficking,Inflammatory Response	Cellular infiltration by phagocytes	4.06e-28	Increased	3.014	ADAM8,ARHGAP25,BID,BPIFA1,C2,C3,CES1,CFB,CORO1A,CSF1,CSF2,CSF3,CXCL10,CXCL2,CXCL3,CXCL5,CXCL8,EDN1,GJB2,HYAL1,ICAM1,IFNGR1,IKBKE,IL17C,IL1A,IL1B,IL33,IL6,ITGB2,ITGB3,LCN2,LOX,LTB,MAP3K8,MMP10,MMP9,NCF1,NFKBIA,NFKBIZ,PLAT,PLAU,PRDM1,PSMB8,PTGS2,SAA1,SGPP2,SLAMF9,SOCS3,SPDEF,STAT1,STC1,TLR2,TNF,TNFAIP3,TNIP1,VAV1	56
Cell-To-Cell Signaling and Interaction	Activation of cells	5.18e-28	Increased	5.188	ADAM8,BCL2A1,BCL3,BID,BMP2,C1QTNF1,C3,CARD9,CCL20,CCL22,CD74,CD83,CORO1A,CSF1,CSF2,CSF3,CXCL1,CXCL10,CXCL2,CXCL3,CXCL5,CXCL6,CXCL8,DDX58,EDN1,ERN1,ETS1,F3,HBEGF,HSD11B1,HSH2D,ICAM1,ICAM2,IER3,IFNGR1,IL1A,IL1B,IL23A,IL2RG,IL32,IL33,IL36G,IL6,INHBA,IRAK3,IRF7,ITGA5,ITGB2,ITGB3,KCNJ2,LCN2,LGALS9,LIF,LOX,LTB,MAP3K8,MFSD2A,MICB,MMP1,MMP13,MMP9,NCF1,NFKB1,NFKB2,NFKBIA,NFKBIZ,NOD2,P2RY6,PDCD1LG2,PDGFB,P…	107
Infectious Diseases	Severe COVID-19	5.41e-28			CD74,CFB,CSF3,CXCL10,CXCL8,ETS1,IFI27,IFI44,IFI44L,IFI6,IFIT3,IFITM3,IL1B,IL32,IL6,IRF7,ISG15,MX1,MX2,OAS2,OAS3,PARP9,S100A12,S100A8,S100A9,SAA1,SAA2,SAA4,SAMD9L,SERPINA3,STAT1,TNF,TNFAIP2,TUBA1A,TUBA1C,TUBA4A,TUBB3,TUBB4B,XAF1	39
Gastrointestinal Disease,Organismal Injury and Abnormalities	Benign oral disorder	1.01e-27			BMP2,C15orf48,C1R,C1S,C3,CCL20,CCL22,CD83,CDC25B,CSF1,CSF2,CSRNP1,CXCL10,CXCL3,CXCL6,CXCL8,EDN1,ETS1,F3,FDPS,G0S2,GABRP,HCAR3,HYAL1,ICAM2,IER3,IFIH1,IFIT3,IFITM1,IFITM3,IL1A,IL1B,IL32,IL6,IL7R,KCNJ2,KCNQ1,LGALS9,LIF,MAFF,MICB,MMP1,MMP9,NAMPT,NCF1,NFKBIA,NFKBIZ,PDE4B,PLAUR,PML,PSMB8,PTGS2,RELT,SERPINB1,SLC13A5,SOCS3,SPRR1A,SPRR2A,SPRR2D,SPRR2F,STAT1,TLR2,TNF,TNFAIP3,TUBA1A,TUBA1C,TUBA4A,TUBB3,TUBB…	72
Infectious Diseases	Viral Infection	1.54e-27		-0.383	ACTN1,ADRB2,ATG16L2,BCL3,BIRC3,BMP2,BST2,C1R,C1S,C2,C3,CCDC9B,CCL20,CCL22,CD74,CEACAM7,CES1,CFB,CSF1,CSF2,CSF3,CSRNP1,CXCL1,CXCL10,CXCL2,CXCL3,CXCL5,CXCL6,CXCL8,DDX58,DTX2,EGOT,EPHA2,EPSTI1,ERN1,ETS1,F3,FDPS,GABRP,GPAT3,GRIN1,GRIN2D,ICAM1,IER3,IFI27,IFI35,IFI44,IFI44L,IFI6,IFIH1,IFIT1,IFIT3,IFITM1,IFITM3,IFNGR1,IGFBP3,IKBKE,IL1A,IL1B,IL23A,IL2RG,IL32,IL36G,IL6,IL7R,IRAK3,IRF7,IRF9,ISG15,ISG20,ITG…	150
Antimicrobial Response,Inflammatory Response	Antiviral response	3.5e-27	Increased	2.456	BCL3,BIRC3,BST2,CARD9,CCL22,CXCL10,DDX58,DTX3L,DUOX2,FOSL1,HYAL1,IFI27,IFI44,IFI44L,IFI6,IFIH1,IFIT1,IFIT3,IFITM1,IFITM3,IFNGR1,IL1B,IL23A,IL33,IL6,IRF7,ISG15,ISG20,LCN2,MLKL,MX1,MX2,OAS1,OAS2,OAS3,OTUB2,PARP9,PLSCR1,SAMHD1,SOCS3,SPRY4,STAT1,TNF,VAV1,ZC3H12A	45
Hematological System Development and Function,Inflammatory Response,Tissue Morphology	Quantity of phagocytes	3.64e-27	Increased	2.586	ADAM8,B4GALNT2,BCL2A1,BCL3,BID,BIRC3,C3,CCL20,CCL22,CD83,CSF1,CSF2,CSF3,CXCL10,CXCL2,CXCL8,F3,HBEGF,HSD11B1,ICAM1,IFNGR1,IGFBP3,IL1A,IL1B,IL23A,IL2RG,IL33,IL36G,IL6,IL7R,IRAK3,ITGB2,ITGB3,LCN2,LIF,LTB,MMP13,MMP9,NFKB1,NFKB2,NFKBIA,NOD2,PDE4B,PI3,PLAT,PLAU,PLSCR1,PML,PRDM1,RELB,S100A8,S100A9,SAA1,SERPINB1,SERPINB2,SLAMF9,SLC7A2,SLPI,SOCS3,STAT5A,TCIM,TGM2,TLR2,TNF,TNFAIP3,VEGFA,ZC3H12C	67
Cancer,Organismal Injury and Abnormalities	Non-hematological solid tumor	3.77e-27		0.879	ACTBL2,ACTN1,ACTRT3,ADAM28,ADAM8,ADAMTS6,ADAMTS9,ADAP2,ADRB2,AEBP1,ALOX15B,AMTN,ANGPTL4,ANKLE1,ANXA3,ANXA9,ARHGAP25,ARHGAP45,ASB2,ASS1,ASTN1,ATG16L2,ATP12A,B3GALT5,B4GALNT2,BCL3,BID,BIK,BIRC3,BMP2,BPGM,BPIFA1,BST2,C11orf91,C11orf94,C15orf48,C15orf62,C17orf67,C1QTNF1,C1R,C1S,C2,C20orf204,C3,C6orf223,CARD9,CCDC24,CCDC9B,CCIN,CCL20,CCL22,CCL28,CD74,CD82,CD83,CDA,CDC25B,CDC34,CDC42EP1,CDC42EP2,CDRT1,…	473
Inflammatory Disease	Chronic inflammatory disorder	4.7e-27		1.067	ADAM8,ADRB2,BIRC3,C1R,C2,C3,CCL20,CCL22,CD74,CD83,CDA,CFB,CSF1,CSF2,CSF3,CSGALNACT1,CXCL1,CXCL10,CXCL16,CXCL2,CXCL3,CXCL5,CXCL6,CXCL8,DUOX2,DUOXA2,EDN1,EREG,ETS1,F3,FDPS,FOSB,FZD8,G0S2,GABRP,GRIN1,GRIN2D,HBEGF,HELZ2,HSD11B1,HYAL1,ICAM1,IFNGR1,IL17C,IL1A,IL1B,IL23A,IL2RG,IL32,IL33,IL36G,IL6,IL7R,ITGA5,ITGB2,ITGB3,KMO,L3MBTL4,LCN2,LGALS9,LRG1,LTB,MFSD2A,MLKL,MMP1,MMP13,MMP9,MTHFD2L,NAMPT,NCF1,NCF2,…	115
Connective Tissue Disorders,Immunological Disease,Inflammatory Disease,Organismal Injury and Abnormalities,Skeletal and Muscular Disorders	Systemic lupus erythematosus	5.06e-27		-0.896	ADAMTS6,BST2,C1R,C1S,C2,CFB,CSF2,CXCL10,CXCL16,DDX58,DTX3L,EPSTI1,ETS1,ETV7,HCAR3,HERC6,ICAM1,IFI27,IFI44,IFI44L,IFI6,IFIH1,IFIT1,IFIT3,IFITM1,IL1B,IL23A,IL6,IRF7,ISG15,ISG20,LAMP3,LCN2,LGALS9,MAP3K8,MMP9,MX1,NCF1,NCF2,OAS1,OAS2,PARP12,PARP9,PLA2G4C,PLAT,PLSCR1,PTGS2,SBNO2,SERPINB2,SOD2,STAT1,TAP1,TGM2,TLR2,TNF,TNFAIP3,TNIP1,TYMP,VEGFA,ZBED2	60
Cellular Movement	Cellular infiltration by myeloid cells	7.2e-27	Increased	3.435	ADAM8,ARHGAP25,BID,BPIFA1,C2,C3,CES1,CFB,CORO1A,CSF1,CSF2,CSF3,CXCL10,CXCL2,CXCL3,CXCL5,CXCL8,EDN1,GJB2,HYAL1,ICAM1,IFNGR1,IKBKE,IL17C,IL1A,IL1B,IL33,IL6,ITGB2,ITGB3,LCN2,LOX,LTB,MAP3K8,MMP10,MMP9,NCF1,NFKBIA,NFKBIZ,PLAT,PLAU,PRDM1,PRSS3,PSMB8,PTGS2,SAA1,SGPP2,SOCS3,SPDEF,STAT1,STC1,TGM2,TLR2,TNF,TNFAIP3,TNIP1,VAV1	57
Gastrointestinal Disease,Organismal Injury and Abnormalities	Abnormality of large intestine	9.34e-27		-1.531	BCL3,BID,C3,CCL28,CD74,CEACAM7,CFB,CSF2,CXCL10,CXCL2,CXCL3,CXCL5,CXCL6,CXCL8,DDX58,DUOXA2,EDN1,EREG,F3,FNDC4,FOSL1,GABRP,GBP5,GRIN1,GRIN2D,HSD11B1,ICAM1,IFNGR1,IL1A,IL1B,IL23A,IL2RG,IL33,IL6,ITGB3,LCN2,LRG1,LTB,MAP3K8,MFSD2A,MMP10,MMP13,MMP9,NCF1,NFKB1,NFKBIA,NOD2,PDE4B,PGLYRP4,PLAU,PSMB8,PTGS2,S100A8,S100A9,SERPINA3,SGPP2,SLPI,SOCS3,SPRR1A,STAP2,STAT1,STAT5A,STRA6,TAP1,TLR2,TNF,TNFAIP3,TNFSF15,V…	70
Gastrointestinal Disease,Inflammatory Disease,Inflammatory Response,Organismal Injury and Abnormalities	Colitis	9.76e-27		-1.724	BID,C3,CCL28,CD74,CEACAM7,CFB,CSF2,CXCL10,CXCL2,CXCL3,CXCL5,CXCL6,CXCL8,DDX58,DUOXA2,EDN1,EREG,FNDC4,FOSL1,GABRP,GBP5,GRIN1,GRIN2D,HSD11B1,ICAM1,IFNGR1,IL1A,IL1B,IL23A,IL2RG,IL33,IL6,ITGB3,LCN2,LRG1,LTB,MFSD2A,MMP10,MMP13,MMP9,NCF1,NFKB1,NFKBIA,NOD2,PDE4B,PGLYRP4,PSMB8,PTGS2,S100A8,S100A9,SERPINA3,SGPP2,SLPI,SOCS3,SPRR1A,STAP2,STAT1,STAT5A,STRA6,TAP1,TLR2,TNF,TNFAIP3,TNFSF15,VEGFA,XDH	66
Cellular Movement	Migration of cells	1.01e-26	Increased	6.829	ACTN1,ADAM8,ADRB2,ALOX15B,ANGPTL4,ANXA3,ARHGAP25,ASB2,ASTN1,BCL3,BID,BMP2,BPIFA1,BST2,C2,C3,CARD9,CCL20,CCL22,CCL28,CD74,CD82,CDC25B,CDC42EP1,CES1,CFB,CHST2,CORO1A,CSF1,CSF2,CSF3,CXCL1,CXCL10,CXCL16,CXCL2,CXCL3,CXCL5,CXCL6,CXCL8,CYP7B1,DDX58,DUSP4,EDN1,EFNA1,EGOT,EHD1,EPHA2,EREG,ETS1,F3,FOSL1,GJB2,GLRX,HBEGF,HDGF,HYAL1,ICAM1,ICAM2,IFITM1,IFITM3,IFNGR1,IGFBP3,IKBKE,IL17C,IL1A,IL1B,IL23A,IL32,IL33,…	168
Cellular Movement	Cell movement	1.92e-26	Increased	7.065	ACTN1,ADAM8,ADRB2,ALOX15B,ANGPTL4,ANXA3,ARHGAP25,ASB2,ASTN1,BCL3,BID,BMP2,BPIFA1,BST2,C2,C3,CARD9,CCL20,CCL22,CCL28,CD74,CD82,CDC25B,CDC42EP1,CES1,CFB,CHST2,CORO1A,CSF1,CSF2,CSF3,CXCL1,CXCL10,CXCL16,CXCL2,CXCL3,CXCL5,CXCL6,CXCL8,CYP7B1,DDX58,DRAM1,DUSP4,EDN1,EFNA1,EGOT,EHD1,EPHA2,EREG,ETS1,F3,FOSB,FOSL1,GJB2,GLRX,HBEGF,HDGF,HYAL1,ICAM1,ICAM2,IFITM1,IFITM3,IFNGR1,IGFBP3,IKBKE,IL17C,IL1A,IL1B,IL23A…	179
Cell Death and Survival	Cell death of immune cells	3.55e-26		1.74	ADAM8,BCL2A1,BCL3,BID,BIK,BIRC3,BMP2,C3,CD74,CORO1A,CSF1,CSF2,CSF3,CXCL1,CXCL10,CXCL2,CXCL8,DRAM1,DUSP4,EFNA1,ERN1,ETS1,FOSL1,HSH2D,ICAM1,IER3,IFIH1,IFNGR1,IKBKE,IL1A,IL1B,IL2RG,IL32,IL33,IL36G,IL6,IL7R,INHBA,IRAK3,ISG15,ITGA5,ITGB2,LCN2,LGALS9,LTB,MLKL,MX1,NAMPT,NCF2,NFKB1,NFKB2,NFKBIA,PDCD1LG2,PLAT,PRDM1,PRELID1,RELB,S100A8,SERPINA3,SERPINB2,SH2D2A,SLAMF9,SLPI,SOD2,STAP2,STAT1,STAT5A,TGM2,TLR2,…	80
Infectious Diseases	Infection of mammalia	1.12e-25	Decreased	-4.898	ATG16L2,BCL2A1,BCL3,BPIFA1,C3,CARD9,CFB,CSF2,CSF3,CXCL10,CXCL16,CXCL6,DDX58,DUSP4,IFIH1,IFNGR1,IKBKE,IL1B,IL23A,IL33,IL36G,IL6,IRF7,IRF9,ISG15,ITGB2,LCN2,LTB,MARCO,MMP10,MMP9,NCF1,NFKB1,NFKB2,NFKBIZ,NOD2,PDCD1LG2,PI3,PLAT,PLAU,PLAUR,PML,PSMB9,RELB,S100A9,SERPINB1,SLPI,STAT1,TAP1,TLR2,TNF,TNFRSF10A,UBD	53
Cancer,Organismal Injury and Abnormalities	Nonhematologic malignant neoplasm	3.71e-25		0.05	ACTBL2,ACTN1,ACTRT3,ADAM28,ADAM8,ADAMTS6,ADAMTS9,ADAP2,ADRB2,AEBP1,ALOX15B,AMTN,ANGPTL4,ANKLE1,ANXA3,ANXA9,ARHGAP25,ARHGAP45,ASB2,ASS1,ASTN1,ATG16L2,ATP12A,B3GALT5,B4GALNT2,BCL3,BID,BIK,BIRC3,BMP2,BPGM,BPIFA1,BST2,C11orf91,C11orf94,C15orf48,C15orf62,C17orf67,C1QTNF1,C1R,C1S,C2,C20orf204,C3,C6orf223,CARD9,CCDC24,CCDC9B,CCIN,CCL20,CCL22,CCL28,CD74,CD82,CD83,CDA,CDC25B,CDC34,CDC42EP1,CDC42EP2,CDRT1,…	470
Cancer,Organismal Injury and Abnormalities	Tumorigenesis of tissue	4.59e-25		0.051	ACTBL2,ACTN1,ACTRT3,ADAM28,ADAM8,ADAMTS6,ADAMTS9,ADAP2,ADRB2,AEBP1,ALOX15B,AMTN,ANGPTL4,ANKLE1,ANXA3,ANXA9,ARHGAP25,ARHGAP45,ASB2,ASS1,ASTN1,ATG16L2,ATP12A,B3GALT5,B4GALNT2,BCL3,BID,BIK,BIRC3,BMP2,BPGM,BPIFA1,BST2,C11orf91,C11orf94,C15orf48,C15orf62,C17orf67,C1QTNF1,C1R,C1S,C2,C20orf204,C3,C6orf223,CARD9,CCDC24,CCDC9B,CCIN,CCL20,CCL22,CCL28,CD74,CD82,CD83,CDA,CDC25B,CDC34,CDC42EP1,CDRT1,CEACAM19,…	467
Cellular Function and Maintenance	Function of leukocytes	4.94e-25		1.964	ADRB2,BCL3,BIRC3,C3,CARD9,CD74,CHST2,CSF1,CSF2,CSF3,CXCL10,CXCL8,DDX58,DUSP4,ERN1,ETS1,F3,HSH2D,ICAM1,ICAM2,IFIH1,IFNGR1,IL1B,IL23A,IL2RG,IL33,IL6,IRAK2,IRAK3,IRF7,ITGB2,ITGB3,LCN2,LGALS9,LTB,MARCO,MMP9,NEDD9,NFKB1,NFKBIA,NFKBIZ,NOD2,P2RY6,PDCD1LG2,PLAT,PLAU,PLAUR,PTGS2,RELB,SLPI,STAP2,STAT1,STAT5A,TAP1,TGM2,TLR2,TNF,TNFAIP3,TNFSF14,TRAF3,UBD,VAV1,VEGFA	63
Cancer,Organismal Injury and Abnormalities	Cancer	5.47e-25	Increased	3.778	ACTBL2,ACTN1,ACTRT3,ADAM28,ADAM8,ADAMTS6,ADAMTS9,ADAP2,ADRB2,AEBP1,ALOX15B,AMTN,ANGPTL4,ANKLE1,ANXA3,ANXA9,ARHGAP25,ARHGAP45,ASB2,ASS1,ASTN1,ATG16L2,ATP12A,B3GALT5,B4GALNT2,BCL2A1,BCL3,BID,BIK,BIRC3,BMP2,BPGM,BPIFA1,BST2,C11orf91,C11orf94,C15orf48,C15orf62,C17orf67,C1QTNF1,C1R,C1S,C2,C20orf204,C3,C6orf223,CARD9,CCDC24,CCDC9B,CCIN,CCL20,CCL22,CCL28,CD74,CD82,CD83,CDA,CDC25B,CDC34,CDC42EP1,CDC42EP2…	475
Cancer,Organismal Injury and Abnormalities	Solid tumor	7.16e-25		1.98	ACTBL2,ACTN1,ACTRT3,ADAM28,ADAM8,ADAMTS6,ADAMTS9,ADAP2,ADRB2,AEBP1,ALOX15B,AMTN,ANGPTL4,ANKLE1,ANXA3,ANXA9,ARHGAP25,ARHGAP45,ASB2,ASS1,ASTN1,ATG16L2,ATP12A,B3GALT5,B4GALNT2,BCL2A1,BCL3,BID,BIK,BIRC3,BMP2,BPGM,BPIFA1,BST2,C11orf91,C11orf94,C15orf48,C15orf62,C17orf67,C1QTNF1,C1R,C1S,C2,C20orf204,C3,C6orf223,CARD9,CCDC24,CCDC9B,CCIN,CCL20,CCL22,CCL28,CD74,CD82,CD83,CDA,CDC25B,CDC34,CDC42EP1,CDC42EP2…	475
Cellular Movement,Hematological System Development and Function,Immune Cell Trafficking,Inflammatory Response	Infiltration by neutrophils	7.4e-25	Increased	2.666	ADAM8,ARHGAP25,BPIFA1,C2,C3,CFB,CORO1A,CSF1,CSF3,CXCL10,CXCL2,CXCL3,CXCL5,CXCL8,GJB2,HYAL1,ICAM1,IFNGR1,IL1A,IL1B,IL33,IL6,ITGB2,LCN2,MAP3K8,MMP10,MMP9,NCF1,NFKBIA,NFKBIZ,PLAT,PRDM1,PTGS2,SGPP2,SOCS3,SPDEF,TLR2,TNF,TNFAIP3,TNIP1,VAV1	41
Cellular Movement	Homing of cells	8.09e-25	Increased	6.034	ACTN1,ADAM8,ARHGAP25,BMP2,C3,CCL20,CCL22,CCL28,CD74,CD82,CHST2,CORO1A,CSF1,CSF2,CSF3,CXCL1,CXCL10,CXCL16,CXCL2,CXCL3,CXCL5,CXCL6,CXCL8,CYP7B1,EDN1,EFNA1,EPHA2,FOSL1,GLRX,HBEGF,ICAM1,IGFBP3,IL1A,IL1B,IL23A,IL33,IL6,INHBA,ITGA5,ITGB2,ITGB3,LCN2,LGALS9,LIF,LOX,MARCO,MMP9,NEDD9,NFKB2,NOD2,NRCAM,PDE4B,PDGFB,PLAT,PLAU,PLAUR,PTGS2,RELB,S100A12,S100A7,S100A7A,S100A8,S100A9,SAA1,SERPINA3,SERPINB1,SLPI,SOC…	74
Cancer,Organismal Injury and Abnormalities	Epithelial neoplasm	8.23e-25		0.597	ACTBL2,ACTN1,ACTRT3,ADAM28,ADAM8,ADAMTS6,ADAMTS9,ADAP2,ADRB2,AEBP1,ALOX15B,AMTN,ANGPTL4,ANKLE1,ANXA3,ANXA9,ARHGAP25,ARHGAP45,ASB2,ASS1,ASTN1,ATG16L2,ATP12A,B3GALT5,B4GALNT2,BCL3,BID,BIK,BIRC3,BMP2,BPGM,BPIFA1,BST2,C11orf91,C11orf94,C15orf48,C15orf62,C17orf67,C1QTNF1,C1R,C1S,C2,C20orf204,C3,C6orf223,CARD9,CCDC24,CCDC9B,CCIN,CCL20,CCL22,CCL28,CD74,CD82,CD83,CDA,CDC25B,CDC34,CDC42EP1,CDRT1,CEACAM19,…	466
Hematological System Development and Function,Tissue Morphology	Quantity of leukocytes	8.7e-25	Increased	4.215	ADAM8,B4GALNT2,BCL2A1,BCL3,BID,BIRC3,C3,CCL20,CCL22,CCL28,CD74,CD83,CHST2,CORO1A,CSF1,CSF2,CSF3,CXCL1,CXCL10,CXCL16,CXCL2,CXCL6,CXCL8,CYP27B1,DDX58,ETS1,F3,FOSB,HBEGF,HSD11B1,ICAM1,IFNGR1,IGFBP3,IL17C,IL1A,IL1B,IL23A,IL2RG,IL33,IL36G,IL6,IL7R,INHBA,IRAK3,ISG15,ITGB2,ITGB3,LCN2,LIF,LTB,MAP3K8,MMP13,MMP9,NEDD9,NFKB1,NFKB2,NFKBIA,NOD2,NOTCH4,PDCD1LG2,PDE4B,PI3,PLAT,PLAU,PLSCR1,PML,POU2F2,PRDM1,PSMB9…	98
Cell-To-Cell Signaling and Interaction,Cellular Movement	Recruitment of blood cells	2.68e-24	Increased	5.249	ADRB2,BCL3,C3,CARD9,CCL20,CCL22,CCL28,CD74,CSF1,CSF2,CSF3,CXCL1,CXCL10,CXCL16,CXCL2,CXCL3,CXCL5,CXCL6,CXCL8,DDX58,EDN1,ETS1,F3,GLRX,HBEGF,ICAM1,IL1A,IL1B,IL23A,IL33,IL6,IRF7,ITGB2,LCN2,LIF,MAP3K8,MMP1,MMP9,NFKBIA,NOD2,PDE4B,S100A8,SLC17A9,SLPI,SOD2,STAP2,STAT5A,TLR2,TNC,TNF,TNFRSF10A,VAV1,VEGFA,XDH	54
Infectious Diseases	Infection by RNA virus	2.71e-24		-0.45	ADRB2,ATG16L2,C1R,C1S,C2,C3,CCL20,CD74,CEACAM7,CFB,CSF1,CSF3,CSRNP1,CXCL1,CXCL10,CXCL2,CXCL5,CXCL6,CXCL8,DDX58,EPHA2,EPSTI1,ETS1,FDPS,GABRP,GRIN1,GRIN2D,ICAM1,IFI27,IFI35,IFI44,IFI44L,IFI6,IFIH1,IFIT1,IFIT3,IFITM1,IFITM3,IFNGR1,IKBKE,IL1A,IL1B,IL2RG,IL32,IL36G,IL6,IL7R,IRF7,ISG15,ISG20,ITGB2,KCNJ2,KLK12,LCN2,LGALS9,MICB,MMP9,MX1,MX2,NAMPT,NFKB1,OAS2,OAS3,P2RY6,PARP9,PDE4B,PLAT,PLSCR1,PML,PSMB8,PS…	104
Cancer,Organismal Injury and Abnormalities	Malignant solid tumor	4.62e-24		0.665	ACTBL2,ACTN1,ACTRT3,ADAM28,ADAM8,ADAMTS6,ADAMTS9,ADAP2,ADRB2,AEBP1,ALOX15B,AMTN,ANGPTL4,ANKLE1,ANXA3,ANXA9,ARHGAP25,ARHGAP45,ASB2,ASS1,ASTN1,ATG16L2,ATP12A,B3GALT5,B4GALNT2,BCL3,BID,BIK,BIRC3,BMP2,BPGM,BPIFA1,BST2,C11orf91,C11orf94,C15orf48,C15orf62,C17orf67,C1QTNF1,C1R,C1S,C2,C20orf204,C3,C6orf223,CARD9,CCDC24,CCDC9B,CCIN,CCL20,CCL22,CCL28,CD74,CD82,CD83,CDA,CDC25B,CDC34,CDC42EP1,CDC42EP2,CDRT1,…	473
Cancer,Organismal Injury and Abnormalities	Non-melanoma solid tumor	5.04e-24		0.868	ACTBL2,ACTN1,ACTRT3,ADAM28,ADAM8,ADAMTS6,ADAMTS9,ADAP2,ADRB2,AEBP1,ALOX15B,AMTN,ANGPTL4,ANKLE1,ANXA3,ANXA9,ARHGAP25,ARHGAP45,ASB2,ASS1,ASTN1,ATG16L2,ATP12A,B3GALT5,B4GALNT2,BCL3,BID,BIK,BIRC3,BMP2,BPGM,BPIFA1,BST2,C11orf91,C11orf94,C15orf48,C15orf62,C17orf67,C1QTNF1,C1R,C1S,C2,C20orf204,C3,C6orf223,CARD9,CCDC24,CCDC9B,CCIN,CCL20,CCL22,CCL28,CD74,CD82,CD83,CDA,CDC25B,CDC34,CDC42EP1,CDC42EP2,CDRT1,…	468
Cell-To-Cell Signaling and Interaction,Cellular Movement	Recruitment of cells	5.15e-24	Increased	5.593	ADRB2,BCL3,C3,CARD9,CCL20,CCL22,CCL28,CD74,CSF1,CSF2,CSF3,CXCL1,CXCL10,CXCL16,CXCL2,CXCL3,CXCL5,CXCL6,CXCL8,DDX58,EDN1,ETS1,F3,GLRX,HBEGF,ICAM1,IL1A,IL1B,IL23A,IL33,IL6,IRF7,ITGB2,LCN2,LIF,MAP3K8,MMP1,MMP9,NFKBIA,NOD2,PDE4B,PDGFB,PTGS2,S100A8,SLC17A9,SLPI,SOD2,STAP2,STAT5A,TLR2,TNC,TNF,TNFRSF10A,VAV1,VEGFA,XDH	56
Cell-To-Cell Signaling and Interaction,Cellular Movement,Hematological System Development and Function,Immune Cell Trafficking	Recruitment of leukocytes	5.19e-24	Increased	5.169	ADRB2,BCL3,C3,CARD9,CCL20,CCL22,CCL28,CD74,CSF1,CSF2,CSF3,CXCL1,CXCL10,CXCL16,CXCL2,CXCL3,CXCL5,CXCL6,CXCL8,DDX58,EDN1,ETS1,F3,GLRX,HBEGF,ICAM1,IL1A,IL1B,IL23A,IL33,IL6,IRF7,ITGB2,LCN2,LIF,MAP3K8,MMP1,MMP9,NFKBIA,NOD2,PDE4B,S100A8,SLC17A9,SLPI,SOD2,STAP2,STAT5A,TLR2,TNC,TNF,TNFRSF10A,VAV1,XDH	53
Cancer,Organismal Injury and Abnormalities	Extracranial solid tumor	8.19e-24		1.175	ACTBL2,ACTN1,ACTRT3,ADAM28,ADAM8,ADAMTS6,ADAMTS9,ADAP2,ADRB2,AEBP1,ALOX15B,AMTN,ANGPTL4,ANKLE1,ANXA3,ANXA9,ARHGAP25,ARHGAP45,ASB2,ASS1,ASTN1,ATG16L2,ATP12A,B3GALT5,B4GALNT2,BCL2A1,BCL3,BID,BIK,BIRC3,BMP2,BPGM,BPIFA1,BST2,C11orf91,C11orf94,C15orf48,C15orf62,C17orf67,C1QTNF1,C1R,C1S,C2,C20orf204,C3,C6orf223,CARD9,CCDC24,CCDC9B,CCIN,CCL20,CCL22,CCL28,CD74,CD82,CD83,CDA,CDC25B,CDC34,CDC42EP1,CDRT1,CE…	472
Cancer,Organismal Injury and Abnormalities	Carcinoma	1.4e-23		0.066	ACTBL2,ACTN1,ACTRT3,ADAM28,ADAM8,ADAMTS6,ADAMTS9,ADAP2,ADRB2,AEBP1,ALOX15B,AMTN,ANGPTL4,ANKLE1,ANXA3,ANXA9,ARHGAP25,ARHGAP45,ASB2,ASS1,ASTN1,ATG16L2,ATP12A,B3GALT5,B4GALNT2,BCL3,BID,BIK,BIRC3,BMP2,BPGM,BPIFA1,BST2,C11orf91,C11orf94,C15orf48,C15orf62,C17orf67,C1QTNF1,C1R,C1S,C2,C20orf204,C3,C6orf223,CARD9,CCDC24,CCDC9B,CCIN,CCL20,CCL22,CCL28,CD74,CD82,CD83,CDA,CDC25B,CDC34,CDC42EP1,CDRT1,CEACAM19,…	464
Cellular Movement,Hematological System Development and Function,Immune Cell Trafficking	Cellular infiltration by granulocytes	1.57e-23	Increased	3.06	ADAM8,ARHGAP25,BPIFA1,C2,C3,CFB,CORO1A,CSF1,CSF2,CSF3,CXCL10,CXCL2,CXCL3,CXCL5,CXCL8,GJB2,HYAL1,ICAM1,IFNGR1,IL1A,IL1B,IL33,IL6,ITGB2,LCN2,MAP3K8,MMP10,MMP9,NCF1,NFKBIA,NFKBIZ,PLAT,PRDM1,PRSS3,PTGS2,SGPP2,SOCS3,SPDEF,TGM2,TLR2,TNF,TNFAIP3,TNIP1,VAV1	44
Cellular Movement	Chemotaxis	1.85e-23	Increased	5.966	ACTN1,ADAM8,ARHGAP25,BMP2,C3,CCL20,CCL22,CCL28,CD74,CORO1A,CSF1,CSF2,CSF3,CXCL1,CXCL10,CXCL16,CXCL2,CXCL3,CXCL5,CXCL6,CXCL8,CYP7B1,EDN1,EFNA1,EPHA2,FOSL1,GLRX,HBEGF,ICAM1,IL1A,IL1B,IL23A,IL33,IL6,INHBA,ITGB2,ITGB3,LCN2,LGALS9,LIF,LOX,MARCO,MMP9,NEDD9,NFKB2,NOD2,NRCAM,PDE4B,PDGFB,PLAT,PLAU,PLAUR,PTGS2,RELB,S100A12,S100A7,S100A7A,S100A8,S100A9,SAA1,SERPINA3,SERPINB1,SLPI,SOCS3,TLR2,TNF,TNFSF14,TYMP…	70
Connective Tissue Disorders,Inflammatory Disease,Inflammatory Response,Organismal Injury and Abnormalities,Skeletal and Muscular Disorders	Inflammation of joint	2.33e-23	Increased	2.041	ADAM8,ADAMTS6,ADAMTS9,ADRB2,BCL3,BID,BMP2,C1R,C2,C3,CCL20,CCL22,CD74,CD83,CDA,CDC25B,CFB,CSF1,CSF2,CSF3,CSGALNACT1,CXCL1,CXCL10,CXCL16,CXCL2,CXCL3,CXCL5,CXCL6,CXCL8,ERN1,ETS1,FDPS,FOSB,G0S2,GABRP,HELZ2,HYAL1,ICAM1,IFNGR1,IL1A,IL1B,IL23A,IL32,IL33,IL6,IL7R,ITGA5,ITGB2,L3MBTL4,LIPE,LTB,MMP1,MMP10,MMP13,MMP9,MTHFD2L,NAMPT,NCF1,NFKB1,NFKBIA,NOD2,NOTCH4,PADI2,PDE4B,PLAT,PLAU,PLAUR,PRDM1,PSMB8,PSMB9,PT…	98
Cellular Movement,Hematological System Development and Function,Immune Cell Trafficking,Inflammatory Response	Chemotaxis of leukocytes	3.22e-23	Increased	5.057	ADAM8,ARHGAP25,C3,CCL20,CCL22,CCL28,CD74,CORO1A,CSF1,CSF2,CSF3,CXCL1,CXCL10,CXCL16,CXCL2,CXCL3,CXCL5,CXCL6,CXCL8,CYP7B1,EDN1,IL1A,IL1B,IL23A,IL33,IL6,INHBA,ITGB2,ITGB3,LCN2,LGALS9,MARCO,MMP9,NEDD9,NFKB2,NOD2,PDE4B,PDGFB,PLAU,PLAUR,S100A12,S100A7,S100A7A,S100A8,S100A9,SAA1,SERPINA3,SERPINB1,SLPI,SOCS3,TLR2,TNF,TNFSF14,VAV1,VEGFA	55
Cellular Movement,Hematological System Development and Function,Immune Cell Trafficking	Homing of leukocytes	9.24e-23	Increased	4.963	ADAM8,ARHGAP25,C3,CCL20,CCL22,CCL28,CD74,CHST2,CORO1A,CSF1,CSF2,CSF3,CXCL1,CXCL10,CXCL16,CXCL2,CXCL3,CXCL5,CXCL6,CXCL8,CYP7B1,EDN1,IL1A,IL1B,IL23A,IL33,IL6,INHBA,ITGB2,ITGB3,LCN2,LGALS9,MARCO,MMP9,NEDD9,NFKB2,NOD2,PDE4B,PDGFB,PLAU,PLAUR,S100A12,S100A7,S100A7A,S100A8,S100A9,SAA1,SERPINA3,SERPINB1,SLPI,SOCS3,TLR2,TNF,TNFSF14,VAV1,VEGFA	56
Dermatological Diseases and Conditions,Organismal Injury and Abnormalities	Plaque psoriasis	1.38e-22			CCL20,CSF2,CXCL1,CXCL10,CXCL5,CXCL6,CXCL8,GJB2,IL1A,IL23A,KRT16,KRT17,KRT6B,LCN2,PDE4B,PDZK1IP1,PI3,S100A12,S100A7,S100A7A,S100A8,S100A9,SERPINB3,SERPINB4,SLPI,SPRR1A,SPRR1B,SPRR2A,SPRR2D,SPRR2E,STAT1,TNF,VEGFA	33
Cell Death and Survival	Apoptosis	1.41e-22		0.498	ADAM8,ADRB2,ALOX15B,ANGPTL4,ASB2,ASS1,ASTN1,B3GALT5,BCL2A1,BCL3,BID,BIK,BIRC3,BMP2,BPIFA1,C1QTNF1,C3,CARD9,CD74,CD82,CDC25B,CDC34,CES1,CFB,CORO1A,CSF1,CSF2,CSF3,CSRNP1,CSTB,CXCL1,CXCL10,CXCL2,CXCL8,CYP27B1,DDX58,DRAM1,DUSP4,EDN1,EFNA1,EGOT,EHD1,EPHA2,EREG,ERN1,ETS1,EVA1C,F3,FOSB,FOSL1,G0S2,GLRX,GRIN1,HBEGF,HDGF,HSH2D,HYAL1,ICAM2,IER3,IFI27,IFI6,IFIH1,IFIT3,IFNGR1,IGFBP3,IKBKE,IL1A,IL1B,IL2RG,IL32…	182
Cellular Movement,Hematological System Development and Function,Immune Cell Trafficking	Cell movement of mononuclear leukocytes	2.06e-22	Increased	4.901	ADAM8,BCL3,C3,CCL20,CCL22,CCL28,CD74,CHST2,CSF2,CSF3,CXCL1,CXCL10,CXCL16,CXCL3,CXCL6,CXCL8,CYP7B1,DDX58,ETS1,GJB2,ICAM1,ICAM2,IFNGR1,IL17C,IL1B,IL23A,IL33,IL6,IL7R,INHBA,ITGA5,ITGB2,ITGB3,LTB,MMP9,NEDD9,NFKB1,NFKB2,NFKBIA,NFKBIZ,NOTCH4,PDCD1LG2,PDGFB,PLAU,PLAUR,PTGS2,S100A12,S100A7,S100A7A,SAA1,SERPINA3,SERPINB3,SOCS3,STAP2,STAT1,STAT5A,TGM2,TLR2,TNF,TNFRSF10A,TNFSF14,TNIP1,VAV1,VEGFA,ZC3H12A	65
Infectious Diseases	Tuberculosis	2.99e-22			CCL20,CSF2,CXCL10,CXCL8,GABRP,GBP5,GRIN1,GRIN2D,IFI35,IFI44,IFI44L,IFI6,IFIH1,IFIT1,IFIT3,IFITM1,IFITM3,IFNGR1,IL2RG,IL6,IRF7,ITGB3,LCN2,MAP3K8,MX1,OAS1,OAS2,OAS3,PSMB8,PSMB9,PTGS2,RPLP0P2,STAT1,TAP1,TLR2,TNF	36
Hematological System Development and Function,Tissue Morphology	Quantity of blood cells	3.71e-22	Increased	4.545	ADAM8,B4GALNT2,BCL2A1,BCL3,BID,BIRC3,C3,CCL20,CCL22,CCL28,CD74,CD83,CHST2,CORO1A,CSF1,CSF2,CSF3,CXCL1,CXCL10,CXCL16,CXCL2,CXCL6,CXCL8,CYP27B1,DDX58,ETS1,F3,FOSB,HBEGF,HSD11B1,ICAM1,IFNGR1,IGFBP3,IL17C,IL1A,IL1B,IL23A,IL2RG,IL33,IL36G,IL6,IL7R,INHBA,IRAK3,ISG15,ITGB2,ITGB3,LCN2,LIF,LTB,MAP3K8,MMP13,MMP9,NEDD9,NFKB1,NFKB2,NFKBIA,NOD2,NOTCH4,PDCD1LG2,PDE4B,PDGFB,PI3,PLAT,PLAU,PLSCR1,PML,POU2F2,PRDM1…	100
Hematological System Development and Function,Tissue Morphology	Quantity of antigen presenting cells	3.77e-22	Increased	2.423	ADAM8,BCL2A1,BCL3,BID,BIRC3,CCL20,CCL22,CD83,CSF1,CSF2,CSF3,CXCL10,F3,HBEGF,HSD11B1,IFNGR1,IL1A,IL1B,IL23A,IL2RG,IL33,IL36G,IL6,IL7R,IRAK3,ITGB2,ITGB3,LCN2,LIF,LTB,MMP9,NFKB1,NFKB2,NFKBIA,PI3,PLAT,PLAU,PRDM1,RELB,SLAMF9,SLC7A2,SOCS3,STAT5A,TGM2,TLR2,TNF,TNFAIP3,VEGFA,ZC3H12C	49
Hematological System Development and Function,Tissue Morphology	Quantity of granulocytes	3.98e-22		1.443	ADAM8,B4GALNT2,BID,C3,CCL22,CCL28,CSF1,CSF2,CSF3,CXCL2,CXCL6,CXCL8,DDX58,F3,ICAM1,IGFBP3,IL1A,IL1B,IL23A,IL2RG,IL33,IL6,IRAK3,ITGB2,LCN2,LIF,MAP3K8,MMP13,MMP9,NFKB1,NFKB2,NFKBIA,NOD2,PDE4B,PI3,PLSCR1,PML,PTGS2,RELB,S100A8,S100A9,SAA1,SERPINB1,SERPINB2,SLPI,SOCS3,TCIM,TLR2,TNF,TNFAIP3	50
Cell-To-Cell Signaling and Interaction,Cellular Movement	Recruitment of myeloid cells	7.12e-22	Increased	4.85	ADRB2,BCL3,C3,CARD9,CCL20,CCL22,CD74,CSF1,CSF2,CXCL1,CXCL10,CXCL2,CXCL3,CXCL5,CXCL6,CXCL8,EDN1,ETS1,F3,GLRX,HBEGF,ICAM1,IL1A,IL1B,IL33,IL6,IRF7,ITGB2,LCN2,LIF,MAP3K8,MMP1,MMP9,NFKBIA,NOD2,PDE4B,S100A8,SLC17A9,SLPI,SOD2,STAP2,STAT5A,TLR2,TNF,VAV1,XDH	46
Hematological System Development and Function,Tissue Morphology	Quantity of myeloid cells	7.84e-22		1.557	ADAM8,B4GALNT2,BCL2A1,BCL3,BID,BIRC3,C3,CCL22,CCL28,CSF1,CSF2,CSF3,CXCL10,CXCL2,CXCL6,CXCL8,DDX58,F3,HBEGF,HSD11B1,ICAM1,IFNGR1,IGFBP3,IL1A,IL1B,IL23A,IL2RG,IL33,IL36G,IL6,INHBA,IRAK3,ITGB2,ITGB3,LCN2,LIF,MAP3K8,MMP13,MMP9,NFKB1,NFKB2,NFKBIA,NOD2,PDE4B,PDGFB,PI3,PLAT,PLAU,PLSCR1,PML,PTGS2,RELB,S100A8,S100A9,SAA1,SERPINB1,SERPINB2,SLC7A2,SLPI,SOCS3,STAT5A,TCIM,TGM2,TLR2,TNF,TNFAIP3,VEGFA,ZC3H12C	68
Cell-To-Cell Signaling and Interaction,Hematological System Development and Function	Activation of blood cells	9.62e-22	Increased	4.952	BCL3,BID,C1QTNF1,C3,CARD9,CCL20,CCL22,CD74,CD83,CORO1A,CSF1,CSF2,CSF3,CXCL1,CXCL10,CXCL3,CXCL5,CXCL6,CXCL8,DDX58,EDN1,ETS1,F3,HSD11B1,HSH2D,ICAM1,IL1A,IL1B,IL23A,IL2RG,IL33,IL6,INHBA,IRAK3,ITGA5,ITGB2,ITGB3,LCN2,LGALS9,LTB,MAP3K8,MFSD2A,MICB,MMP1,MMP9,NCF1,NFKB1,NFKB2,NFKBIA,NFKBIZ,NOD2,PDCD1LG2,PDGFB,PLAT,PLSCR1,PRDM1,PSMB8,PSMB9,PTGS2,RELB,S100A12,S100A7,S100A8,S100A9,SAA1,SBNO2,SLC7A2,SLPI,STA…	81
Dermatological Diseases and Conditions,Organismal Injury and Abnormalities	Exanthem of skin	1.08e-21			C3,CCL20,CSF2,CXCL1,CXCL10,CXCL5,CXCL6,CXCL8,GJB2,IL1A,IL23A,KRT16,KRT17,KRT6B,LCN2,PDE4B,PDZK1IP1,PI3,S100A12,S100A7,S100A7A,S100A8,S100A9,SERPINB3,SERPINB4,SLPI,SPRR1A,SPRR1B,SPRR2A,SPRR2D,SPRR2E,STAT1,TNF,VEGFA	34
Inflammatory Response	Immune response of cells	1.14e-21	Increased	4.586	ANXA3,BIRC3,C3,CARD9,CCL20,CCL22,CD74,CD83,CORO1A,CSF1,CSF2,CSF3,CXCL1,CXCL10,CXCL3,CXCL8,DDX58,EHD1,ERN1,ETS1,F3,GLRX,HBEGF,HSH2D,ICAM1,IFIH1,IFNGR1,IL17C,IL1B,IL23A,IL2RG,IL33,IL6,IL7R,IRF7,ISG15,ITGB2,ITGB3,LCN2,LGALS9,MAP3K8,MARCO,NAMPT,NCF1,NOD2,OSBP2,OTUB2,P2RY6,PDCD1LG2,PLAU,PLAUR,PML,PRDM1,PSMB8,RELB,S100A12,S100A8,S100A9,SAA1,SOCS3,SPRY4,STAT1,TAP1,TGM2,TLR2,TNF,TNFRSF10A,TRAF3,TRIM47,VA…	72
Cellular Movement,Immune Cell Trafficking	Cell movement of lymphatic system cells	1.49e-21	Increased	4.982	ADAM8,ADRB2,BCL3,BMP2,C3,CCL20,CCL22,CCL28,CD74,CHST2,CSF2,CSF3,CXCL1,CXCL10,CXCL16,CXCL3,CXCL6,CXCL8,CYP7B1,DDX58,ETS1,GJB2,ICAM1,ICAM2,IFNGR1,IL17C,IL1B,IL23A,IL33,IL6,IL7R,ITGA5,ITGB2,ITGB3,LTB,MMP9,NEDD9,NFKB1,NFKB2,NFKBIA,NOTCH4,PDCD1LG2,PLAU,PTGS2,S100A7,SAA1,SERPINB3,SOCS3,STAP2,STAT1,STAT5A,TGM2,TLR2,TNF,TNFRSF10A,TNFSF14,TNIP1,VAV1,ZC3H12A	59
Cell Death and Survival	Necrosis	1.62e-21		1.021	ADAM8,ADRB2,ANGPTL4,ASS1,ASTN1,B3GALT5,BCL2A1,BCL3,BID,BIK,BIRC3,BMP2,BPIFA1,C1QTNF1,C3,CARD9,CD74,CD82,CDA,CDC25B,CDC34,CES1,CFB,CORO1A,CSF1,CSF2,CSF3,CSTB,CXCL1,CXCL10,CXCL2,CXCL3,CXCL8,DDX58,DRAM1,DUSP4,EDN1,EFNA1,EGOT,EPHA2,EREG,ERN1,ETS1,EVA1C,F3,FAHD2A,FDPS,FOSB,FOSL1,G0S2,GABRP,GDA,GJB2,GLRX,GRIN1,HBEGF,HDGF,HSH2D,HYAL1,ICAM1,IER3,IFI6,IFIH1,IFNGR1,IGFBP3,IKBKE,IL1A,IL1B,IL2RG,IL32,IL33,IL…	182
Gastrointestinal Disease,Organismal Injury and Abnormalities	Periodontal disease	2.37e-21			C15orf48,C1R,C1S,CD83,CDC25B,CSRNP1,CXCL8,ETS1,FDPS,G0S2,HCAR3,HYAL1,ICAM2,IER3,IL1A,IL1B,IL32,IL6,IL7R,MAFF,MMP1,NFKBIZ,PDE4B,PLAUR,PTGS2,SOCS3,SPRR1A,SPRR2A,SPRR2D,SPRR2F,TNF,TNFAIP3,XK	33
Inflammatory Response	Innate immune response	3.38e-21	Increased	3.102	ADAM8,BCL3,BIRC3,BPIFA1,BST2,CARD9,CXCL1,CXCL10,CXCL8,DDX58,EREG,GBP5,IFI27,IFI6,IFIH1,IKBKE,IL6,IRAK3,IRF7,ISG15,KRT16,LCN2,MX1,NCF1,NCF2,NOD2,PLSCR1,PML,S100A12,SAA1,SAMHD1,SERPINB1,SLPI,STAT1,TLR2,TNF,TNFAIP3,TNFRSF10A,TRAF3,TRIM47,VNN1	41
Cellular Movement,Hematological System Development and Function,Immune Cell Trafficking	Migration of granulocytes	3.55e-21	Increased	2.924	ARHGAP25,C3,CORO1A,CSF2,CSF3,CXCL1,CXCL10,CXCL2,CXCL3,CXCL5,CXCL6,CXCL8,F3,ICAM1,ICAM2,IGFBP3,IL1B,IL33,IL6,ITGB2,ITGB3,MAPK12,MMP9,PDE4B,PLAU,PLAUR,S100A8,S100A9,SAA1,SLC17A9,SLPI,SOCS3,TLR2,TNF,VAV1	35
Cell-To-Cell Signaling and Interaction,Hematological System Development and Function,Immune Cell Trafficking,Inflammatory Response	Activation of leukocytes	6.22e-21	Increased	4.927	BCL3,BID,C3,CARD9,CCL20,CCL22,CD74,CD83,CORO1A,CSF1,CSF2,CSF3,CXCL1,CXCL10,CXCL3,CXCL5,CXCL6,CXCL8,DDX58,EDN1,ETS1,HSD11B1,HSH2D,ICAM1,IL1A,IL1B,IL23A,IL2RG,IL33,IL6,INHBA,IRAK3,ITGA5,ITGB2,LCN2,LGALS9,LTB,MAP3K8,MFSD2A,MICB,MMP9,NCF1,NFKB1,NFKB2,NFKBIA,NFKBIZ,NOD2,PDCD1LG2,PLAT,PLSCR1,PRDM1,PSMB8,PSMB9,PTGS2,RELB,S100A12,S100A7,S100A8,S100A9,SAA1,SBNO2,SLC7A2,SLPI,STAT1,STAT5A,TGM2,TLR2,TNC,TNF,…	75
Organismal Survival	Survival of organism	6.54e-21		1.986	ADRB2,AEBP1,BCL2A1,BID,BIK,BIRC3,BPIFA1,C3,CARD9,CD74,CDA,CEACAM7,CFB,CSF1,CSF2,CSF3,CXCL10,CXCL2,CXCL3,DDX58,DUSP4,EPHA2,EREG,ETS1,F3,ICAM1,IFIH1,IFNGR1,IKBKE,IL1A,IL1B,IL23A,IL2RG,IL33,IL36G,IL6,IL7R,INHBA,IRAK3,IRF7,ITGA5,ITGB3,LCN2,LGALS9,LIF,LINC00472,MAP3K8,MARCO,MMP9,MX1,NAMPT,NCF1,NFKB1,NFKB2,NFKBIA,NKX3-1,NOD2,PDCD1LG2,PDGFB,PLAT,PML,PRDM1,PTGS2,RNF122,S100A9,SEMA7A,SOCS3,SOD2,STAT1,STAT…	82
Cell-To-Cell Signaling and Interaction,Cellular Movement,Hematological System Development and Function,Immune Cell Trafficking,Inflammatory Response	Recruitment of phagocytes	7.1e-21	Increased	4.966	ADRB2,BCL3,CCL20,CCL22,CD74,CSF1,CSF2,CXCL1,CXCL10,CXCL2,CXCL3,CXCL5,CXCL6,CXCL8,EDN1,ETS1,F3,GLRX,HBEGF,ICAM1,IL1A,IL1B,IL33,IL6,ITGB2,LCN2,LIF,MAP3K8,MMP1,MMP9,NFKBIA,NOD2,PDE4B,S100A8,SLC17A9,SLPI,SOD2,STAP2,STAT5A,TLR2,TNF,VAV1,XDH	43
Cell-To-Cell Signaling and Interaction	Adhesion of blood cells	7.45e-21	Increased	5.782	ADAM28,ADRB2,C3,CCL20,CCL22,CCL28,CD74,CD83,CORO1A,CSF1,CSF2,CXCL1,CXCL10,CXCL2,CXCL3,CXCL8,F3,GLRX,ICAM1,ICAM2,IL1A,IL1B,IL33,IL6,IL7R,ITGA5,ITGB2,ITGB3,LGALS9,LIF,LOX,MARCO,NEDD9,NFKB2,NFKBIA,PLAU,PLAUR,PODXL,PTGS2,RELB,S100A8,S100A9,SAA1,STAP2,STAT1,TGM2,TLR2,TNC,TNF,TNIP1,VAV1,VEGFA,ZP3	53
Gastrointestinal Disease,Inflammatory Disease,Inflammatory Response,Organismal Injury and Abnormalities	Experimental colitis	9.14e-21		-1.033	BID,C3,CCL28,CD74,CFB,CXCL10,CXCL3,CXCL6,DUOXA2,EREG,FOSL1,GBP5,IL1A,IL1B,IL23A,IL2RG,IL6,LCN2,LRG1,MFSD2A,MMP10,MMP13,PSMB8,S100A8,S100A9,SERPINA3,SGPP2,SOCS3,SPRR1A,STAP2,STAT1,TAP1,TLR2,TNFAIP3,TNFSF15	35
Cellular Movement,Hematological System Development and Function,Immune Cell Trafficking	Cell movement of lymphocytes	1.01e-20	Increased	4.604	ADAM8,BCL3,C3,CCL20,CCL22,CCL28,CD74,CHST2,CSF2,CSF3,CXCL1,CXCL10,CXCL16,CXCL3,CXCL6,CXCL8,CYP7B1,DDX58,ETS1,GJB2,ICAM1,ICAM2,IFNGR1,IL17C,IL1B,IL23A,IL33,IL6,IL7R,ITGA5,ITGB2,ITGB3,LTB,MMP9,NEDD9,NFKB1,NFKB2,NFKBIA,NOTCH4,PDCD1LG2,PLAU,PTGS2,S100A7,SAA1,SERPINB3,SOCS3,STAP2,STAT1,STAT5A,TGM2,TLR2,TNF,TNFRSF10A,TNFSF14,TNIP1,VAV1,ZC3H12A	57
Gastrointestinal Disease,Immunological Disease,Ophthalmic Disease,Organismal Injury and Abnormalities	Sjögren syndrome	1.3e-20			C3,CCL20,CCL22,CSF1,CSF2,CXCL10,CXCL3,CXCL6,EDN1,F3,IFIH1,IFIT3,IFITM1,IFITM3,IL1A,IL6,LGALS9,LIF,MICB,MMP9,NCF1,NFKBIA,PML,PSMB8,SOCS3,STAT1,TLR2,VEGFA	28
Cardiovascular System Development and Function,Organismal Development	Angiogenesis	1.76e-20	Increased	5.049	ADAM8,ADAMTS6,ADAMTS9,ADRB2,ANGPTL4,ANXA3,BMP2,C3,CCL28,CD82,CFB,COL8A1,CSF1,CSF2,CSF3,CXCL1,CXCL10,CXCL2,CXCL5,CXCL6,CXCL8,EDN1,EFNA1,EPHA2,EREG,ERN1,ETS1,F3,FOSL1,FZD8,GLRX,HBEGF,HYAL1,ICAM1,IGFBP3,IL17C,IL1A,IL1B,IL33,IL6,INHBA,ITGA5,ITGB2,ITGB3,KCNJ2,LCN2,LIF,LOX,LRG1,MMP1,MMP13,MMP9,NCF1,NCF2,NFKBIA,NOTCH4,PDGFB,PLAT,PLAU,PLAUR,PML,PRDM1,PTGS2,RND1,S100A12,S100A8,S100A9,SAA1,SEMA6A,SEMA7A,SE…	95
Cell-To-Cell Signaling and Interaction,Cellular Movement,Hematological System Development and Function,Immune Cell Trafficking	Recruitment of granulocytes	1.92e-20	Increased	4.141	ADRB2,BCL3,C3,CARD9,CCL20,CCL22,CSF1,CSF2,CXCL1,CXCL10,CXCL2,CXCL3,CXCL5,CXCL6,CXCL8,EDN1,GLRX,ICAM1,IL1A,IL1B,IL33,IL6,ITGB2,LCN2,LIF,MAP3K8,MMP1,MMP9,NOD2,PDE4B,S100A8,SLC17A9,SLPI,SOD2,STAT5A,TLR2,TNF,VAV1,XDH	39
Cellular Movement	Migration of myeloid cells	1.94e-20	Increased	3.539	ARHGAP25,C3,CORO1A,CSF1,CSF2,CSF3,CXCL1,CXCL10,CXCL2,CXCL3,CXCL5,CXCL6,CXCL8,F3,ICAM1,ICAM2,IGFBP3,IL1B,IL33,IL6,ITGB2,ITGB3,MAPK12,MMP9,P2RY6,PDE4B,PLAU,PLAUR,S100A8,S100A9,SAA1,SLC17A9,SLPI,SOCS3,TGM2,TLR2,TNF,VAV1	38
Dermatological Diseases and Conditions,Inflammatory Disease,Inflammatory Response,Organismal Injury and Abnormalities	Dermatitis	2.29e-20		0.553	BCL3,C3,CCL20,CCL22,CD74,CSF2,CSF3,CXCL8,EREG,ICAM1,IDI1,IFI27,IFNGR1,IL1A,IL1B,IL23A,IL2RG,IL33,IL6,IRF9,ITGB2,ITGB3,IVL,KRT16,KRT17,LTB,MMP1,MX1,NFKB1,NFKBIA,NFKBIZ,PDE4B,PRDM1,PTGS2,RELB,S100A7,S100A8,S100A9,SERPINB3,SERPINB4,SLPI,SOCS3,STAT1,TGM5,TLR2,TNF,TNFAIP3,TNIP1,TRPV3,TUBA1A,TUBA1C,TUBA4A,TUBB3,TUBB4B,VEGFA	55
Gastrointestinal Disease,Organismal Injury and Abnormalities	Chronic periodontal disease	2.9e-20			C15orf48,CD83,CDC25B,CSRNP1,CXCL8,ETS1,G0S2,HCAR3,ICAM2,IER3,IL1A,IL1B,IL32,IL7R,MAFF,MMP1,NFKBIZ,PDE4B,PLAUR,PTGS2,SOCS3,SPRR1A,SPRR2A,SPRR2D,SPRR2F,TNFAIP3,XK	27
Hematological System Development and Function,Inflammatory Response,Tissue Morphology	Quantity of macrophages	2.95e-20		1.664	ADAM8,BCL3,BID,BIRC3,CCL22,CSF1,CSF2,CXCL10,F3,HBEGF,HSD11B1,IFNGR1,IL1A,IL1B,IL23A,IL2RG,IL33,IL36G,IL6,IRAK3,ITGB2,ITGB3,LCN2,LIF,MMP9,NFKB1,NFKBIA,PI3,PLAT,PLAU,RELB,SLC7A2,SOCS3,STAT5A,TGM2,TLR2,TNF,TNFAIP3,VEGFA,ZC3H12C	40
Cell-To-Cell Signaling and Interaction,Hematological System Development and Function	Interaction of leukocytes	3.1e-20	Increased	5.497	ADAM28,C3,CCL20,CCL22,CCL28,CD74,CD83,CORO1A,CSF1,CSF2,CXCL1,CXCL10,CXCL2,CXCL3,CXCL8,F3,GLRX,ICAM1,ICAM2,IFNGR1,IL1A,IL1B,IL33,IL6,IL7R,ITGA5,ITGB2,ITGB3,LGALS9,LIF,MARCO,NEDD9,NFKB2,NFKBIA,PLAU,PLAUR,PODXL,PTGS2,RELB,S100A8,S100A9,SAA1,STAP2,STAT1,TGM2,TLR2,TNC,TNF,TNFSF14,TNIP1,VAV1,VEGFA,ZP3	53
Cell-To-Cell Signaling and Interaction,Cellular Movement,Hematological System Development and Function,Immune Cell Trafficking,Inflammatory Response	Recruitment of neutrophils	3.49e-20	Increased	4.343	ADRB2,BCL3,CCL20,CCL22,CSF1,CSF2,CXCL1,CXCL10,CXCL2,CXCL3,CXCL5,CXCL6,CXCL8,EDN1,GLRX,ICAM1,IL1A,IL1B,IL33,IL6,ITGB2,LCN2,LIF,MAP3K8,MMP1,MMP9,NOD2,PDE4B,S100A8,SLC17A9,SLPI,SOD2,TLR2,TNF,VAV1,XDH	36
Connective Tissue Disorders,Organismal Injury and Abnormalities,Skeletal and Muscular Disorders	Non-traumatic arthropathy	3.56e-20		1.67	ADAM8,ADAMTS6,ADAMTS9,ADRB2,BMP2,C1R,C2,C3,CCL20,CCL22,CD74,CD83,CDA,CFB,CSF1,CSF2,CSF3,CSGALNACT1,CXCL1,CXCL10,CXCL16,CXCL2,CXCL3,CXCL5,CXCL6,CXCL8,ETS1,FDPS,FOSB,G0S2,GABRP,HELZ2,HYAL1,ICAM1,IL1B,IL33,IL6,IL7R,ITGA5,ITGB2,L3MBTL4,LTB,MMP1,MMP10,MMP13,MMP9,MTHFD2L,NAMPT,NCF1,NFKB1,NFKBIA,NOTCH4,PADI2,PLAUR,PRDM1,PSMB8,PSMB9,PTGS2,PTPRN2,S100A12,S100A8,S100A9,SAA1,SAMD9L,SH2D2A,SLC39A8,SLC7A2,SOC…	84
Tissue Development	Accumulation of cells	4.67e-20	Increased	3.593	BCL2A1,BCL3,BID,BPIFA1,C3,CARD9,CCL22,CCL28,CSF1,CSF2,CSF3,CXCL1,CXCL10,CXCL16,CXCL2,CXCL3,CXCL8,EDN1,F3,FOSL1,ICAM1,IER3,IL1B,IL23A,IL2RG,IL33,IL6,ITGA5,ITGB2,LCN2,MAP3K8,MMP9,NCF1,NFKB1,PLAT,PLAU,PTGS2,S100A8,S100A9,SAMHD1,SEMA7A,SH2D2A,SHBG,SLPI,STAT1,STAT5A,TLR2,TNF,VEGFA	49
Dermatological Diseases and Conditions,Organismal Injury and Abnormalities	Skin lesion	5.45e-20		0.186	ACTN1,ADAM28,ADAM8,ADAMTS6,ADAMTS9,ADAP2,ADRB2,AEBP1,ALOX15B,AMTN,ANGPTL4,ANXA3,ANXA9,ARHGAP25,ARHGAP45,ASB2,ASS1,ASTN1,ATP12A,B3GALT5,B4GALNT2,BCL3,BIK,BIRC3,BMP2,BPGM,BPIFA1,C11orf94,C15orf62,C1QTNF1,C1R,C1S,C2,C3,CARD9,CCDC24,CCIN,CCL22,CD74,CDA,CDC25B,CDC42EP1,CDRT1,CEACAM19,CEACAM7,CES1,CFB,CNGB1,COL6A2,COL8A1,COL9A2,CPAMD8,CRCT1,CSF1,CSF2,CSGALNACT1,CSRNP1,CWH43,CXCL10,CXCL3,CXCL5,CXCL8,CYP…	357
Cardiovascular Disease,Organismal Injury and Abnormalities	Atherosclerosis	6.18e-20	Increased	2.76	ADRB2,ANGPTL4,BIRC3,CES1,CSF1,CSF2,CXCL10,CXCL16,EDN1,EREG,ERN1,F3,FOSB,GRIN1,GRIN2D,HCAR3,ICAM1,IFNGR1,IL1A,IL1B,IL33,IL6,ITGB2,ITGB3,KCNJ2,LCN2,LIPE,LOX,MICAL2,MMP13,MMP9,NCF1,NFKB1,NFKBIA,PDE4B,PLAT,PLAU,PLAUR,PTGS2,QPRT,S100A8,S100A9,SAA1,SAMD4A,SOCS3,STAT5A,TLR2,TNF,TNFAIP3,TNFSF15,TUBA1A,TUBA1C,TUBA4A,TUBB3,TUBB4B,VEGFA,VNN1	57
Cell-To-Cell Signaling and Interaction,Hematological System Development and Function,Immune Cell Trafficking	Adhesion of immune cells	6.7e-20	Increased	5.608	ADAM28,C3,CCL20,CCL22,CCL28,CD74,CD83,CORO1A,CSF1,CSF2,CXCL1,CXCL10,CXCL2,CXCL3,CXCL8,F3,GLRX,ICAM1,ICAM2,IL1A,IL1B,IL33,IL6,IL7R,ITGA5,ITGB2,ITGB3,LGALS9,LIF,MARCO,NEDD9,NFKB2,NFKBIA,PLAU,PLAUR,PODXL,PTGS2,RELB,S100A8,S100A9,STAP2,STAT1,TGM2,TLR2,TNC,TNF,TNIP1,VAV1,VEGFA,ZP3	50
Cancer,Organismal Injury and Abnormalities	Abdominal neoplasm	6.9e-20		0.355	ACTBL2,ACTN1,ADAM28,ADAM8,ADAMTS6,ADAMTS9,ADAP2,ADRB2,AEBP1,ALOX15B,AMTN,ANGPTL4,ANKLE1,ANXA3,ANXA9,ARHGAP25,ARHGAP45,ASB2,ASS1,ASTN1,ATG16L2,ATP12A,B3GALT5,BCL2A1,BCL3,BID,BIK,BIRC3,BMP2,BPGM,BPIFA1,BST2,C11orf94,C15orf48,C17orf67,C1QTNF1,C1R,C1S,C2,C20orf204,C3,C6orf223,CARD9,CCDC24,CCDC9B,CCIN,CCL20,CCL22,CCL28,CD74,CD82,CD83,CDA,CDC25B,CDC34,CDC42EP1,CDRT1,CEACAM19,CEACAM7,CES1,CFB,CGB7,CHST2…	447
Hematological System Development and Function,Immune Cell Trafficking,Inflammatory Response,Tissue Development	Accumulation of leukocytes	8.79e-20	Increased	3.357	BCL2A1,BCL3,BPIFA1,C3,CARD9,CCL22,CSF1,CSF2,CSF3,CXCL1,CXCL10,CXCL2,CXCL3,CXCL8,EDN1,F3,FOSL1,ICAM1,IER3,IL1B,IL23A,IL2RG,IL33,IL6,ITGA5,ITGB2,LCN2,MAP3K8,MMP9,NCF1,NFKB1,PLAT,PLAU,PTGS2,S100A8,S100A9,SH2D2A,SLPI,STAT1,STAT5A,TLR2,TNF,VEGFA	43
Cell-To-Cell Signaling and Interaction,Hematological System Development and Function	Binding of leukocytes	1.03e-19	Increased	5.497	ADAM28,C3,CCL20,CCL22,CCL28,CD74,CD83,CORO1A,CSF1,CSF2,CXCL1,CXCL10,CXCL2,CXCL3,CXCL8,F3,GLRX,ICAM1,ICAM2,IFNGR1,IL1A,IL1B,IL33,IL6,IL7R,ITGA5,ITGB2,ITGB3,LGALS9,LIF,MARCO,NEDD9,NFKB2,NFKBIA,PLAU,PLAUR,PODXL,PTGS2,RELB,S100A8,S100A9,STAP2,STAT1,TGM2,TLR2,TNC,TNF,TNFSF14,TNIP1,VAV1,VEGFA,ZP3	52
Cell-To-Cell Signaling and Interaction	Binding of blood cells	1.16e-19	Increased	5.502	ADAM28,ADRB2,C3,CCL20,CCL22,CCL28,CD74,CD83,CORO1A,CSF1,CSF2,CXCL1,CXCL10,CXCL2,CXCL3,CXCL8,F3,GLRX,ICAM1,ICAM2,IFNGR1,IL1A,IL1B,IL33,IL6,IL7R,ITGA5,ITGB2,ITGB3,LGALS9,LIF,LOX,MARCO,NEDD9,NFKB2,NFKBIA,PLAU,PLAUR,PODXL,PTGS2,RELB,S100A8,S100A9,SAA1,STAP2,STAT1,TGM2,TLR2,TNC,TNF,TNFSF14,TNIP1,VAV1,VEGFA,ZP3	55
Cardiovascular System Development and Function	Development of vasculature	1.43e-19	Increased	5.049	ADAM8,ADAMTS6,ADAMTS9,ADRB2,ANGPTL4,ANXA3,BMP2,C3,CCL28,CD82,CFB,COL8A1,CSF1,CSF2,CSF3,CXCL1,CXCL10,CXCL2,CXCL5,CXCL6,CXCL8,EDN1,EFNA1,EPHA2,EREG,ERN1,ETS1,F3,FOSL1,FZD8,GJB2,GLRX,HBEGF,HYAL1,ICAM1,IGFBP3,IL17C,IL1A,IL1B,IL33,IL6,INHBA,ITGA5,ITGB2,ITGB3,KCNJ2,LCN2,LIF,LOX,LRG1,MMP1,MMP13,MMP9,NCF1,NCF2,NFKBIA,NOTCH4,PAX8,PDGFB,PI3,PLAT,PLAU,PLAUR,PML,PRDM1,PTGS2,RELB,RND1,S100A12,S100A8,S100A9,SA…	99
Cellular Movement,Hematological System Development and Function,Immune Cell Trafficking,Inflammatory Response	Chemotaxis of phagocytes	2.15e-19	Increased	4.68	ARHGAP25,C3,CCL20,CCL22,CD74,CORO1A,CSF1,CSF2,CSF3,CXCL1,CXCL10,CXCL2,CXCL3,CXCL5,CXCL6,CXCL8,EDN1,IL1A,IL1B,IL23A,IL33,INHBA,ITGB2,ITGB3,LCN2,LGALS9,MARCO,NOD2,PDE4B,PDGFB,PLAU,PLAUR,S100A12,S100A7,S100A7A,S100A8,S100A9,SAA1,SERPINA3,SERPINB1,SLPI,TLR2,TNF,VAV1,VEGFA	45
Cell-To-Cell Signaling and Interaction,Cellular Growth and Proliferation	Stimulation of cells	2.32e-19	Increased	4.909	BMP2,C3,CCL20,CCL22,CD74,CD82,CD83,CSF1,CSF2,CSF3,CXCL10,CXCL3,CXCL5,CXCL8,EDN1,EPHA2,FDPS,HBEGF,IGFBP3,IL1A,IL1B,IL23A,IL33,IL6,INHBA,KCNJ2,KRT17,LCN2,LIF,MAP3K8,MMP1,MSLN,NOD2,PDCD1LG2,PLAU,PTGS2,RELB,TLR2,TNF,TNFAIP3,TNFSF14,TNFSF15,TYMP,VAV1,VEGFA,XDH	46
Cellular Movement	Chemotaxis of myeloid cells	3.13e-19	Increased	5.121	ARHGAP25,C3,CCL20,CCL22,CCL28,CD74,CORO1A,CSF1,CSF2,CSF3,CXCL1,CXCL10,CXCL2,CXCL3,CXCL5,CXCL6,CXCL8,EDN1,IL1B,IL23A,IL33,INHBA,ITGB2,ITGB3,LCN2,LGALS9,NOD2,PDE4B,PDGFB,PLAU,PLAUR,S100A12,S100A7,S100A7A,S100A8,S100A9,SAA1,SERPINA3,SERPINB1,SLPI,TLR2,TNF,VAV1,VEGFA	44
Cellular Function and Maintenance	Cellular homeostasis	4.25e-19	Increased	6.015	ADRB2,ANGPTL4,ATP12A,BCL2A1,BCL3,BID,BIK,BMP2,BST2,C1QTNF1,C3,CARD9,CCL20,CCL22,CCL28,CD74,CD83,CORO1A,CSF2,CXCL1,CXCL10,CXCL2,CXCL3,CXCL5,CXCL6,CXCL8,CYP27B1,DDX58,DRAM1,DUSP4,EDN1,EFHD2,EGOT,EPHA2,ERN1,ETS1,F3,FZD8,GRIN1,HELZ2,HEPHL1,HSD11B1,ICAM1,IFI6,IFNGR1,IGFBP3,IL1A,IL1B,IL23A,IL2RG,IL33,IL36G,IL6,IL7R,INHBA,IRAK3,ITGA5,ITGB2,KCNJ2,KCNQ1,LAMP3,LCN2,LGALS9,LIF,LOX,LTB,MLKL,MMP1,MMP10,NAMPT,…	126
Cellular Function and Maintenance	Function of phagocytes	4.42e-19	Increased	2.395	BCL3,BIRC3,C3,CARD9,CSF1,CSF2,CSF3,CXCL10,CXCL8,DDX58,DUSP4,F3,IFIH1,IL1B,IL23A,IL2RG,IL6,IRAK2,IRAK3,ITGB3,LCN2,LTB,MARCO,MMP9,NFKB1,NFKBIA,NOD2,P2RY6,PDCD1LG2,PLAT,PLAU,PLAUR,PTGS2,RELB,SLPI,STAT1,TLR2,TNF,VEGFA	39
Cardiovascular Disease	Occlusion of blood vessel	6.03e-19	Increased	2.548	ADRB2,ANGPTL4,BIRC3,CES1,CSF1,CSF2,CXCL10,CXCL16,CXCL8,EDN1,EREG,ERN1,F3,FOSB,GRIN1,GRIN2D,HCAR3,ICAM1,IFNGR1,IL1A,IL1B,IL33,IL6,ITGB2,ITGB3,KCNJ2,LCN2,LIPE,LOX,MICAL2,MMP13,MMP9,NCF1,NFKB1,NFKBIA,PDE4B,PDGFB,PLAT,PLAU,PLAUR,PTGS2,QPRT,S100A8,S100A9,SAA1,SAMD4A,SERPINA3,SOCS3,STAT5A,TLR2,TNF,TNFAIP3,TNFSF15,TUBA1A,TUBA1C,TUBA4A,TUBB3,TUBB4B,VAV1,VEGFA,VNN1	61
Gastrointestinal Disease,Inflammatory Disease,Inflammatory Response,Organismal Injury and Abnormalities	Dextran sodium sulfate-induced colitis	7.09e-19		0	C3,CCL28,CD74,CFB,CXCL10,CXCL3,CXCL6,DUOXA2,EREG,FOSL1,GBP5,IL1A,IL1B,IL2RG,IL6,LCN2,LRG1,MFSD2A,MMP10,MMP13,PSMB8,S100A8,S100A9,SERPINA3,SGPP2,SOCS3,SPRR1A,STAP2,TAP1,TLR2,TNFSF15	31
Hematological System Development and Function,Inflammatory Response,Tissue Morphology	Quantity of neutrophils	8.71e-19	Increased	2.092	B4GALNT2,C3,CSF1,CSF2,CSF3,CXCL2,F3,ICAM1,IGFBP3,IL1A,IL1B,IL23A,IL2RG,IL33,IL6,IRAK3,ITGB2,LCN2,MMP13,MMP9,NFKB1,NFKBIA,NOD2,PDE4B,PI3,PLSCR1,PML,RELB,S100A8,S100A9,SAA1,SERPINB1,SERPINB2,SLPI,SOCS3,TCIM,TLR2,TNF,TNFAIP3	39
Cell-To-Cell Signaling and Interaction,Hematological System Development and Function,Immune Cell Trafficking,Inflammatory Response	Activation of phagocytes	8.82e-19	Increased	4.92	BID,C3,CARD9,CCL20,CCL22,CSF1,CSF2,CSF3,CXCL1,CXCL10,CXCL3,CXCL5,CXCL6,CXCL8,EDN1,HSD11B1,ICAM1,IL1A,IL1B,IL23A,IL33,IL6,INHBA,ITGA5,ITGB2,LCN2,LGALS9,LTB,MFSD2A,MMP9,PLAT,PLSCR1,PTGS2,S100A12,S100A7,S100A8,S100A9,SAA1,SBNO2,SLC7A2,SLPI,STAT1,TGM2,TLR2,TNF,TNFRSF10A,TNFSF14,TRAF3,VAV1,VEGFA	50
Cancer,Organismal Injury and Abnormalities	Abdominal cancer	9.2e-19		0.068	ACTBL2,ACTN1,ADAM28,ADAM8,ADAMTS6,ADAMTS9,ADAP2,ADRB2,AEBP1,ALOX15B,AMTN,ANGPTL4,ANKLE1,ANXA3,ANXA9,ARHGAP25,ARHGAP45,ASB2,ASS1,ASTN1,ATG16L2,ATP12A,B3GALT5,BCL3,BID,BIK,BIRC3,BMP2,BPGM,BPIFA1,BST2,C11orf94,C15orf48,C17orf67,C1QTNF1,C1R,C1S,C2,C20orf204,C3,C6orf223,CARD9,CCDC24,CCDC9B,CCIN,CCL20,CCL22,CCL28,CD74,CD82,CD83,CDA,CDC25B,CDC34,CDC42EP1,CDRT1,CEACAM19,CEACAM7,CES1,CFB,CGB7,CHST2,CNGB1,…	442
Cardiovascular Disease,Organismal Injury and Abnormalities	Occlusion of artery	9.68e-19	Increased	2.511	ADRB2,ANGPTL4,BIRC3,CES1,CSF1,CSF2,CXCL10,CXCL16,CXCL8,EDN1,EREG,ERN1,F3,FOSB,GRIN1,GRIN2D,HCAR3,ICAM1,IFNGR1,IL1A,IL1B,IL33,IL6,ITGB2,ITGB3,KCNJ2,LCN2,LIPE,LOX,MICAL2,MMP13,MMP9,NCF1,NFKB1,NFKBIA,PDE4B,PLAT,PLAU,PLAUR,PTGS2,QPRT,S100A8,S100A9,SAA1,SAMD4A,SERPINA3,SOCS3,STAT5A,TLR2,TNF,TNFAIP3,TNFSF15,TUBA1A,TUBA1C,TUBA4A,TUBB3,TUBB4B,VAV1,VEGFA,VNN1	60
Cancer,Organismal Injury and Abnormalities	Abdominal carcinoma	1.02e-18		0.487	ACTBL2,ACTN1,ADAM28,ADAM8,ADAMTS6,ADAMTS9,ADAP2,ADRB2,AEBP1,ALOX15B,AMTN,ANGPTL4,ANKLE1,ANXA3,ANXA9,ARHGAP25,ARHGAP45,ASB2,ASS1,ASTN1,ATG16L2,ATP12A,B3GALT5,BCL3,BID,BIK,BIRC3,BMP2,BPGM,BPIFA1,BST2,C11orf94,C15orf48,C17orf67,C1QTNF1,C1R,C1S,C2,C20orf204,C3,C6orf223,CARD9,CCDC24,CCDC9B,CCIN,CCL20,CCL22,CCL28,CD74,CD82,CDA,CDC25B,CDC34,CDC42EP1,CDRT1,CEACAM19,CEACAM7,CES1,CFB,CGB7,CHST2,CNGB1,COL6A…	434
Cellular Function and Maintenance,Hematological System Development and Function	Function of myeloid cells	1.03e-18		1.977	BCL3,BIRC3,CARD9,CSF1,CSF2,CSF3,CXCL10,CXCL8,DDX58,DUSP4,F3,ICAM2,IL1B,IL23A,IL2RG,IL6,IRAK2,ITGB3,MARCO,MMP9,NFKB1,NFKBIA,NOD2,P2RY6,PLAT,PLAU,PLAUR,PTGS2,RELB,SLPI,STAT1,TLR2,TNF	33
Cardiovascular Disease,Organismal Injury and Abnormalities	Vaso-occlusion	1.13e-18	Increased	2.505	ADRB2,ANGPTL4,BIRC3,CES1,CSF1,CSF2,CXCL10,CXCL16,CXCL8,EDN1,EREG,ERN1,F3,FOSB,GRIN1,GRIN2D,HCAR3,ICAM1,IFNGR1,IL1A,IL1B,IL33,IL6,ITGB2,ITGB3,KCNJ2,LCN2,LIPE,LOX,MICAL2,MMP13,MMP9,NCF1,NFKB1,NFKBIA,PDE4B,PDGFB,PLAT,PLAU,PLAUR,PTGS2,QPRT,S100A8,S100A9,SAA1,SAMD4A,SERPINA3,SOCS3,STAT5A,TLR2,TNF,TNFAIP3,TNFSF15,TUBA1A,TUBA1C,TUBA4A,TUBB3,TUBB4B,VAV1,VEGFA,VNN1	61
Cancer,Organismal Injury and Abnormalities	Growth of tumor	1.45e-18	Increased	2.795	ADAM28,ADRB2,ALOX15B,ANGPTL4,BIK,BMP2,BST2,CD82,CSF1,CSF2,CSF3,CXCL1,CXCL16,CXCL3,CXCL5,CXCL8,CYP27B1,EDN1,EFNA1,EGOT,EPHA2,EPSTI1,ERN1,ETS1,F3,FOSL1,HBEGF,HDGF,HYAL1,ICAM1,ICAM2,IER3,IFITM3,IFNGR1,IGFBP3,IKBKE,IL1A,IL1B,IL32,IL33,IL6,INHBA,ITGA5,ITGB3,KCTD11,LCN2,LIF,LOX,LRG1,MAP3K8,MIF4GD,MMP1,MMP9,NAMPT,NEDD9,NFKB2,NFKBIA,NKX3-1,PDGFB,PLAT,PLAU,PLAUR,PML,PRSS3,PTGS2,RASSF10,RELB,S100A7,S100A9,…	90
Tissue Development	Development of epithelial tissue	1.47e-18	Increased	2.968	ANGPTL4,BMP2,C3,COL8A1,CSF1,CSF2,CXCL1,CXCL10,CXCL2,CXCL8,EDN1,EFNA1,EPHA2,ERN1,F3,GJB2,HBEGF,IGFBP3,IL1A,IL1B,IL33,IL6,INHBA,ITGB3,KCNJ2,KRT16,KRT17,KRT6B,LRG1,MFSD2A,MMP1,MMP9,NFKBIA,NKX3-1,NOTCH4,PDGFB,PLAT,PLAU,PLAUR,PML,PRDM1,PSMB8,PTGS2,RELB,S100A8,S100A9,SAA1,SEMA6A,SERPINA3,SPDEF,SPRY4,STAT1,STAT5A,STC1,TGM1,TNF,TNFSF15,TRAF3,VEGFA,WNT4,XDH,ZG16B	62
Cell Death and Survival	Apoptosis of leukocytes	1.7e-18		-0.989	ADAM8,BCL2A1,BCL3,BID,BIRC3,CORO1A,CSF1,CSF2,CSF3,CXCL1,CXCL2,CXCL8,DUSP4,EFNA1,ETS1,FOSL1,HSH2D,IER3,IFNGR1,IKBKE,IL1A,IL1B,IL2RG,IL33,IL36G,IL6,IL7R,IRAK3,ISG15,ITGB2,LCN2,LGALS9,LTB,NAMPT,NFKB1,NFKB2,NFKBIA,PDCD1LG2,PLAT,PRELID1,S100A8,SERPINA3,SLPI,SOD2,STAP2,STAT1,STAT5A,TLR2,TNF,TNFAIP3,TNFSF14,TNFSF15,TRAF3,UBD,VEGFA	55
Tissue Development	Growth of epithelial tissue	2.17e-18	Increased	4.669	ANGPTL4,BCL2A1,BID,BMP2,C3,CARD9,CDC25B,COL8A1,CSF1,CSF2,CXCL1,CXCL10,CXCL3,CXCL8,CYP7B1,EDN1,EFNA1,EPHA2,EREG,ERN1,F3,FZD8,HBEGF,HYAL1,IFNGR1,IL17C,IL1A,IL1B,IL33,IL36G,IL6,INHBA,ITGB3,KCNJ2,KRT16,KRT17,KRT4,LCN2,LRG1,LTB,MAP3K8,MMP1,MMP9,NFKB1,NFKBIA,NKX3-1,NOD2,PDGFB,PLAU,PLAUR,PML,PTGS2,RELB,S100A8,S100A9,SAA1,SEMA6A,SERPINA3,SOCS3,SPRY4,STAT1,STAT5A,TGM1,TGM2,TLR2,TNF,TNFAIP3,TNFSF15,TRPV3,V…	73
Cellular Movement,Hematological System Development and Function,Immune Cell Trafficking,Inflammatory Response	Chemotaxis of granulocytes	2.18e-18	Increased	4.999	ARHGAP25,C3,CCL28,CD74,CORO1A,CSF1,CSF2,CSF3,CXCL1,CXCL10,CXCL2,CXCL3,CXCL5,CXCL6,CXCL8,EDN1,IL1B,IL23A,IL33,ITGB2,LCN2,LGALS9,NOD2,PDE4B,PLAUR,S100A12,S100A7,S100A7A,S100A8,S100A9,SERPINB1,SLPI,TNF,VAV1	34
Cellular Function and Maintenance	Function of antigen presenting cells	2.28e-18		1.698	BCL3,BIRC3,CARD9,CD74,CSF1,CSF2,CXCL10,DDX58,DUSP4,F3,IFIH1,IL1B,IL23A,IL2RG,IL6,IRAK2,IRAK3,ITGB3,LTB,MARCO,MMP9,NFKB1,NFKBIA,NOD2,P2RY6,PDCD1LG2,PLAT,PLAU,PLAUR,PTGS2,RELB,SLPI,STAT1,TLR2,TNF,VEGFA	36
Dermatological Diseases and Conditions,Organismal Injury and Abnormalities	Chronic psoriasis	3.52e-18			ATP12A,CDC25B,CSTB,CXCL1,GJB2,IFIT1,IFITM1,IL23A,IRF7,KRT16,KRT17,KYNU,LCN2,MX1,PI3,PLSCR1,PRSS3,S100A12,S100A7,S100A9,SERPINB3,SERPINB4,SOD2,SPRR1B,SPRR2A,STAT1,SULT2B1,TGM1	28
Cell-To-Cell Signaling and Interaction,Inflammatory Response	Immune response of leukocytes	3.64e-18	Increased	4.956	C3,CARD9,CCL22,CD74,CSF2,CSF3,CXCL1,CXCL10,CXCL3,CXCL8,DDX58,ERN1,ETS1,F3,GLRX,HSH2D,ICAM1,IFNGR1,IL1B,IL23A,IL33,IL6,IL7R,ISG15,ITGB2,ITGB3,LCN2,LGALS9,MAP3K8,MARCO,NAMPT,NOD2,PDCD1LG2,PLAU,PLAUR,PRDM1,PSMB8,RELB,S100A9,SAA1,SOCS3,TAP1,TGM2,TLR2,TNF,VAV1	46
Gastrointestinal Disease,Inflammatory Disease	Inflammatory Bowel Disease	5.68e-18		0.497	BIRC3,CD74,CSF2,CXCL10,CXCL2,CXCL3,CXCL5,CXCL8,DUOX2,DUOXA2,EDN1,FDPS,GABRP,GRIN1,GRIN2D,HSD11B1,ICAM1,IL1A,IL1B,IL23A,IL2RG,IL33,IL36G,IL6,ITGB3,LCN2,LRG1,MFSD2A,MMP13,MMP9,NFKB1,NOD2,PDCD1LG2,PDE4B,PI3,PSMB8,PTGS2,S100A8,SBNO2,SERPINA3,SGPP2,SLPI,SOCS3,SPRR1A,STRA6,TAP1,TLR2,TNF,TNFAIP3,TNFSF15,VEGFA,VNN2,WWC1,XDH	54
Connective Tissue Disorders,Organismal Injury and Abnormalities,Skeletal and Muscular Disorders	Chronic arthropathy	5.89e-18			ADAM8,ADRB2,C1R,C2,C3,CCL20,CCL22,CD74,CD83,CDA,CFB,CSF1,CSF2,CSF3,CSGALNACT1,CXCL1,CXCL10,CXCL16,CXCL2,CXCL3,CXCL5,CXCL6,CXCL8,ETS1,FDPS,FOSB,G0S2,GABRP,HELZ2,HYAL1,ICAM1,IL1B,IL33,IL6,IL7R,ITGA5,ITGB2,L3MBTL4,LTB,MMP1,MMP13,MMP9,MTHFD2L,NAMPT,NCF1,NFKB1,NFKBIA,NOTCH4,PADI2,PLAUR,PRDM1,PSMB8,PSMB9,PTGS2,PTPRN2,S100A12,S100A8,S100A9,SAA1,SAMD9L,SH2D2A,SLC7A2,SOCS3,STAT1,STAT5A,TLR2,TNC,TNF,TNFAIP…	73
Cell-To-Cell Signaling and Interaction,Cellular Growth and Proliferation,Hematological System Development and Function	Stimulation of leukocytes	7.06e-18	Increased	4.412	BMP2,C3,CCL20,CD74,CD82,CD83,CSF1,CSF2,CSF3,CXCL10,CXCL3,CXCL5,CXCL8,EPHA2,IL1B,IL23A,IL33,IL6,KRT17,LCN2,LIF,MAP3K8,MSLN,NOD2,PDCD1LG2,RELB,TLR2,TNF,TNFAIP3,TNFSF14,TNFSF15,VAV1,XDH	33
Cancer,Dermatological Diseases and Conditions,Organismal Injury and Abnormalities	Skin tumor	8.53e-18		-0.711	ACTN1,ADAM28,ADAM8,ADAMTS6,ADAMTS9,ADAP2,AEBP1,ALOX15B,AMTN,ANGPTL4,ANXA3,ANXA9,ARHGAP25,ARHGAP45,ASB2,ASS1,ASTN1,ATP12A,B3GALT5,B4GALNT2,BCL3,BIK,BIRC3,BMP2,BPGM,BPIFA1,C11orf94,C15orf62,C1QTNF1,C1R,C1S,C2,C3,CARD9,CCDC24,CCIN,CCL22,CD74,CDA,CDC25B,CDC42EP1,CDRT1,CEACAM19,CEACAM7,CES1,CFB,CNGB1,COL6A2,COL8A1,COL9A2,CPAMD8,CRCT1,CSF1,CSF2,CSGALNACT1,CSRNP1,CWH43,CXCL10,CXCL3,CXCL5,CYP7B1,DDIT4L,D…	350
Cellular Movement,Hematological System Development and Function,Immune Cell Trafficking,Inflammatory Response	Migration of phagocytes	1.11e-17	Increased	4.783	ARHGAP25,ASB2,C3,CCL20,CCL22,CD74,CORO1A,CSF1,CSF2,CSF3,CXCL1,CXCL10,CXCL2,CXCL3,CXCL5,CXCL6,CXCL8,ICAM1,ICAM2,IL1B,IL33,IL6,ITGA5,ITGB2,ITGB3,MAPK12,MMP9,P2RY6,PDE4B,PLAU,PLAUR,PTGS2,S100A8,S100A9,SAA1,SLC17A9,SLPI,SOCS3,STAP2,TLR2,TNF,VAV1,VEGFA	43
Cell Death and Survival,Organismal Injury and Abnormalities	Necrosis of epithelial tissue	1.26e-17		0.421	ASS1,BCL2A1,BID,BIK,BIRC3,CD74,CSF3,CXCL10,CXCL3,CXCL8,EDN1,EPHA2,ERN1,F3,ICAM1,IER3,IFIH1,IFNGR1,IGFBP3,IL1B,IL32,IL33,IL6,INHBA,IRAK3,ITGA5,LCN2,MAP3K8,MLKL,MMP9,NAMPT,NCF1,NFKB1,NFKBIA,NOTCH4,OAS1,OAS2,OAS3,PLAT,PLAU,PLAUR,PSMB8,PTGS2,RELB,S100A8,SAA1,SEMA6A,SEMA7A,SERPINA3,SGPP2,SOCS3,SOD2,STAT1,TGM2,TLR2,TNF,TNFAIP3,TNFRSF10A,TNFSF14,TNFSF15,TNIP1,TYMP,UBD,VEGFA,XDH	65
Cancer,Organismal Injury and Abnormalities	Intraabdominal organ tumor	1.61e-17		0.926	ACTBL2,ACTN1,ADAM28,ADAM8,ADAMTS6,ADAMTS9,ADAP2,ADRB2,AEBP1,ALOX15B,AMTN,ANGPTL4,ANKLE1,ANXA3,ANXA9,ARHGAP25,ARHGAP45,ASB2,ASS1,ASTN1,ATG16L2,ATP12A,B3GALT5,BCL2A1,BCL3,BID,BIK,BIRC3,BMP2,BPGM,BPIFA1,BST2,C11orf94,C15orf48,C17orf67,C1QTNF1,C1R,C1S,C2,C20orf204,C3,C6orf223,CARD9,CCDC24,CCDC9B,CCIN,CCL20,CCL22,CCL28,CD74,CD82,CD83,CDA,CDC25B,CDC34,CDC42EP1,CDRT1,CEACAM19,CEACAM7,CES1,CFB,CGB7,CHST2…	438
Connective Tissue Disorders,Immunological Disease,Inflammatory Disease,Inflammatory Response,Organismal Injury and Abnormalities,Skeletal and Muscular Disorders	Rheumatoid arthritis	1.77e-17			ADAM8,ADRB2,C1R,C2,C3,CCL20,CCL22,CD74,CD83,CDA,CFB,CSF1,CSF2,CSF3,CSGALNACT1,CXCL1,CXCL10,CXCL16,CXCL2,CXCL3,CXCL5,CXCL6,CXCL8,ETS1,FDPS,FOSB,G0S2,GABRP,HELZ2,HYAL1,ICAM1,IL1B,IL33,IL6,IL7R,ITGA5,ITGB2,L3MBTL4,LTB,MMP1,MMP13,MMP9,MTHFD2L,NAMPT,NCF1,NFKB1,NFKBIA,NOTCH4,PADI2,PLAUR,PRDM1,PSMB8,PSMB9,PTGS2,PTPRN2,S100A12,S100A8,S100A9,SAA1,SAMD9L,SH2D2A,SLC7A2,SOCS3,STAT1,STAT5A,TLR2,TNC,TNF,TNFAIP…	72
Dermatological Diseases and Conditions,Immunological Disease,Organismal Injury and Abnormalities	Pemphigus	2.36e-17			CXCL8,ETV7,IFI27,IFI44,IFI44L,IFI6,IFIH1,IFIT1,IFIT3,ISG15,ITGB3,LAMP3,LCN2,LGALS9,LGALSL,MMP9,MX1,OAS1,OAS2,PLA2G4C,PLAT,PTGS2,SMOX,STAT1,VEGFA,ZBED2	26
Immunological Disease	Delayed hypersensitive reaction	2.36e-17	Increased	2.891	CD74,CD83,CDC25B,CSF2,CXCL10,ICAM1,IFITM1,IL1B,ITGB2,KRT16,KRT17,MMP9,MX1,NCF1,NFKBIA,PI3,PLSCR1,RELB,S100A7,S100A9,SERPINB3,SERPINB4,SOD2,SPRR1B,TNF,ZP3	26
Cancer,Dermatological Diseases and Conditions,Organismal Injury and Abnormalities	Skin cancer	2.38e-17		-0.254	ACTN1,ADAM28,ADAM8,ADAMTS6,ADAMTS9,ADAP2,AEBP1,ALOX15B,AMTN,ANXA3,ANXA9,ARHGAP25,ARHGAP45,ASB2,ASS1,ASTN1,ATP12A,B3GALT5,B4GALNT2,BCL3,BIK,BIRC3,BMP2,BPGM,BPIFA1,C11orf94,C15orf62,C1QTNF1,C1R,C1S,C2,C3,CARD9,CCDC24,CCIN,CCL22,CD74,CDA,CDC25B,CDC42EP1,CDRT1,CEACAM19,CEACAM7,CES1,CFB,CNGB1,COL6A2,COL8A1,COL9A2,CPAMD8,CRCT1,CSF1,CSF2,CSGALNACT1,CSRNP1,CWH43,CXCL10,CXCL3,CXCL5,CYP7B1,DDIT4L,DDX28,DDX…	348
Cellular Movement,Immune Cell Trafficking	Migration of lymphatic system cells	2.45e-17	Increased	4.829	ADAM8,ADRB2,BCL3,C3,CCL20,CCL22,CCL28,CD74,CSF2,CSF3,CXCL1,CXCL10,CXCL16,CXCL3,CXCL8,DDX58,ETS1,ICAM1,ICAM2,IFNGR1,IL17C,IL1B,IL23A,IL33,IL6,IL7R,ITGA5,ITGB2,ITGB3,LTB,MMP9,NFKB2,NOTCH4,PDCD1LG2,PLAU,PTGS2,S100A7,SAA1,SERPINB3,SOCS3,STAP2,STAT1,TGM2,TLR2,TNF,TNFRSF10A,TNFSF14,TNIP1,VAV1	49
Cancer,Organismal Injury and Abnormalities	Adenocarcinoma	2.52e-17		0.266	ACTBL2,ACTN1,ADAM28,ADAM8,ADAMTS6,ADAMTS9,ADAP2,ADRB2,AEBP1,ALOX15B,AMTN,ANGPTL4,ANKLE1,ANXA3,ANXA9,ARHGAP25,ARHGAP45,ASB2,ASS1,ASTN1,ATG16L2,ATP12A,B3GALT5,B4GALNT2,BCL3,BID,BIK,BIRC3,BMP2,BPGM,BPIFA1,BST2,C11orf94,C15orf48,C17orf67,C1QTNF1,C1R,C1S,C2,C3,C6orf223,CARD9,CCDC24,CCDC9B,CCIN,CCL20,CCL22,CCL28,CD74,CD82,CDA,CDC25B,CDC34,CDC42EP1,CDRT1,CEACAM19,CEACAM7,CES1,CFB,CGB7,CHST2,CNGB1,COL6A2…	421
Hematological System Development and Function,Tissue Morphology	Quantity of mononuclear leukocytes	2.89e-17	Increased	3.878	B4GALNT2,BCL2A1,BCL3,BID,C3,CCL28,CD74,CD83,CHST2,CORO1A,CSF1,CSF2,CSF3,CXCL10,CXCL16,CXCL8,CYP27B1,DDX58,ETS1,F3,FOSB,HBEGF,ICAM1,IFNGR1,IGFBP3,IL17C,IL1A,IL23A,IL2RG,IL33,IL6,IL7R,INHBA,IRAK3,ISG15,ITGB2,ITGB3,LCN2,LIF,LTB,MMP9,NEDD9,NFKB1,NFKB2,NFKBIA,NOD2,NOTCH4,PDCD1LG2,PLAU,PML,POU2F2,PRDM1,PSMB9,RELB,SAA1,SERPINB2,SOCS3,STAT1,STAT5A,TAP1,TCIM,TLR2,TNF,TNFAIP3,TNFRSF10A,TNFSF15,TNIP1,TRAF3,…	74
Tissue Morphology	Quantity of cells	3.09e-17	Increased	4.923	ADAM8,ADRB2,ALOX15B,ATG16L2,B4GALNT2,BCL2A1,BCL3,BID,BIK,BIRC3,BMP2,C3,CCL20,CCL22,CCL28,CD74,CD83,CDC25B,CES1,CHST2,CORO1A,CSF1,CSF2,CSF3,CXCL1,CXCL10,CXCL16,CXCL2,CXCL6,CXCL8,CYP27B1,DDX58,DUSP4,EDN1,ETS1,F3,FOSB,GDA,GRIN1,HBEGF,HDGF,HSD11B1,ICAM1,IFIH1,IFNGR1,IGFBP3,IL17C,IL1A,IL1B,IL23A,IL2RG,IL32,IL33,IL36G,IL6,IL7R,INHBA,IRAK3,ISG15,ITGB2,ITGB3,LCN2,LIF,LIPE,LTB,MAP3K8,MAPK12,MMP13,MMP9,NED…	133
Cellular Growth and Proliferation,Lymphoid Tissue Structure and Development	Proliferation of lymphatic system cells	3.14e-17	Increased	3.382	ADRB2,BCL2A1,BCL3,BIRC3,BMP2,C3,CCL20,CCL22,CD74,CD83,CDC25B,CORO1A,CSF1,CSF2,CSF3,CXCL10,CXCL3,CXCL8,EFNA1,EHD1,EPHA2,ETS1,HSH2D,ICAM1,IFNGR1,IGFBP3,IL1A,IL1B,IL23A,IL2RG,IL33,IL6,IL7R,INHBA,ISG15,ISG20,ITGA5,ITGB2,ITGB3,LCN2,LGALS9,LIF,LOX,LTB,MAP3K8,MMP9,NFKB1,NFKB2,NFKBIA,PDCD1LG2,PLAT,PLAU,PLAUR,POU2F2,PRDM1,PTGS2,RELB,RELT,SAMD9L,SH2D2A,SLPI,SOCS3,ST3GAL5,STAP2,STAT1,STAT5A,TLR2,TNF,TNFAIP3…	75
Cardiovascular System Development and Function,Organismal Development	Vasculogenesis	3.64e-17	Increased	4.795	ADAMTS6,ANGPTL4,BMP2,C3,CD82,CFB,COL8A1,CSF1,CSF2,CSF3,CXCL1,CXCL10,CXCL2,CXCL8,EDN1,EFNA1,EPHA2,ERN1,ETS1,F3,GLRX,HBEGF,ICAM1,IGFBP3,IL1A,IL1B,IL33,IL6,INHBA,ITGA5,ITGB2,ITGB3,KCNJ2,LCN2,LIF,LOX,LRG1,MMP1,MMP13,MMP9,NCF1,NCF2,NFKBIA,NOTCH4,PDGFB,PLAT,PLAU,PLAUR,PML,PRDM1,PTGS2,RND1,S100A8,S100A9,SAA1,SEMA6A,SERPINA3,SOCS3,SPRY4,STAT1,STAT5A,STC1,STRA6,TGM2,TLR2,TNC,TNF,TNFAIP3,TNFRSF10A,TNFSF15,…	78
Cancer,Organismal Injury and Abnormalities	Malignant solid organ tumor	3.9e-17		-0.625	ACTN1,ADAM28,ADAM8,ADAMTS6,ADAMTS9,ADAP2,AEBP1,ALOX15B,AMTN,ANXA3,ANXA9,ARHGAP25,ARHGAP45,ASB2,ASS1,ASTN1,ATP12A,B3GALT5,B4GALNT2,BCL3,BIK,BIRC3,BMP2,BPGM,BPIFA1,C11orf94,C15orf62,C1QTNF1,C1R,C1S,C2,C3,CARD9,CCDC24,CCIN,CCL22,CD74,CDA,CDC25B,CDC42EP1,CDRT1,CEACAM19,CEACAM7,CES1,CFB,CGB7,CNGB1,COL6A2,COL8A1,COL9A2,CPAMD8,CRCT1,CSF1,CSF2,CSGALNACT1,CSRNP1,CWH43,CXCL10,CXCL3,CXCL5,CYP7B1,DDIT4L,DDX2…	350
Inflammatory Response,Respiratory Disease	Inflammation of respiratory system component	3.93e-17		0.919	ADRB2,ANXA3,ASB2,BID,BPIFA1,C1R,C1S,C3,CARD9,CCL22,CSF2,CXCL1,CXCL10,CXCL3,CXCL8,FDPS,GABRP,GRIN1,GRIN2D,HBEGF,ICAM1,IFNGR1,IGFBP3,IGFL1,IKBKE,IL1B,IL23A,IL33,IL6,IRAK3,ITGB3,LCN2,MAP3K8,MMP10,MMP13,MMP9,NCF1,NFKB1,NFKBIA,NFKBIZ,NOD2,PDE4B,PTGS2,RELB,SERPINB1,SOCS3,STAT1,STRA6,TLR2,TNF,TNFSF15,TRAF3,TUBA1A,TUBA1C,TUBA4A,TUBB3,TUBB4B,VAV1,VEGFA,WNT4	60
Lymphoid Tissue Structure and Development,Tissue Morphology	Quantity of lymphoid cells	4.01e-17	Increased	3.87	B4GALNT2,BCL2A1,BCL3,BID,C3,CCL28,CD74,CD83,CHST2,CORO1A,CSF1,CSF2,CSF3,CXCL10,CXCL16,CYP27B1,DDX58,ETS1,F3,FOSB,HBEGF,ICAM1,IFNGR1,IGFBP3,IL17C,IL1B,IL23A,IL2RG,IL33,IL6,IL7R,INHBA,IRAK3,ISG15,ITGB2,ITGB3,LCN2,LIF,LTB,MMP9,NEDD9,NFKB1,NFKB2,NFKBIA,NOD2,NOTCH4,PDCD1LG2,PLAU,POU2F2,PRDM1,PSMB9,RELB,SAA1,SERPINB2,SOCS3,STAT1,STAT5A,TAP1,TCIM,TLR2,TNF,TNFAIP3,TNFRSF10A,TNFSF15,TNIP1,TRAF3,TRIB2,VAV1…	72
Cellular Movement,Hematological System Development and Function,Immune Cell Trafficking	Cell movement of antigen presenting cells	4.4e-17	Increased	3.102	ASB2,BID,C3,CCL20,CCL22,CD74,CES1,CSF1,CSF2,CXCL1,CXCL10,CXCL3,CXCL8,EDN1,ICAM1,ICAM2,IFNGR1,IKBKE,IL17C,IL1A,IL1B,IL33,ITGA5,ITGB2,ITGB3,LGALS9,LOX,LTB,MAP3K8,MARCO,MMP10,MMP9,NFKBIZ,P2RY6,PLAU,PRDM1,PSMB8,PTGS2,S100A8,SAA1,SLAMF9,STAP2,STAT1,STC1,TLR2,TNF,TNFAIP3,TNIP1,VEGFA	49
Cell-To-Cell Signaling and Interaction,Hematological System Development and Function,Immune Cell Trafficking,Inflammatory Response	Adhesion of phagocytes	4.67e-17	Increased	3.746	C3,CORO1A,CSF1,CSF2,CXCL1,CXCL2,CXCL3,CXCL8,F3,GLRX,ICAM1,ICAM2,IL1A,IL1B,IL33,IL6,ITGA5,ITGB2,MARCO,PLAU,PLAUR,PTGS2,S100A8,S100A9,STAT1,TLR2,TNF,VAV1,VEGFA	29
Cellular Movement,Hematological System Development and Function,Immune Cell Trafficking	Migration of mononuclear leukocytes	4.71e-17	Increased	4.882	ADAM8,BCL3,C3,CCL20,CCL22,CCL28,CD74,CSF2,CSF3,CXCL1,CXCL10,CXCL16,CXCL3,CXCL8,DDX58,ETS1,ICAM1,ICAM2,IFNGR1,IL17C,IL1B,IL23A,IL33,IL6,IL7R,ITGA5,ITGB2,ITGB3,LTB,MMP9,NFKB2,NOTCH4,PDCD1LG2,PLAU,PLAUR,PTGS2,S100A7,SAA1,SERPINB3,SOCS3,STAP2,STAT1,TGM2,TLR2,TNF,TNFRSF10A,TNFSF14,TNIP1,VAV1,VEGFA	50
Lymphoid Tissue Structure and Development,Tissue Morphology	Quantity of lymphatic system cells	4.73e-17	Increased	4.122	B4GALNT2,BCL2A1,BCL3,BID,C3,CCL28,CD74,CD83,CHST2,CORO1A,CSF1,CSF2,CSF3,CXCL10,CXCL16,CYP27B1,DDX58,ETS1,F3,FOSB,HBEGF,ICAM1,IFNGR1,IGFBP3,IL17C,IL1A,IL1B,IL23A,IL2RG,IL33,IL6,IL7R,INHBA,IRAK3,ISG15,ITGB2,ITGB3,LCN2,LIF,LTB,MMP9,NEDD9,NFKB1,NFKB2,NFKBIA,NOD2,NOTCH4,PDCD1LG2,PLAU,POU2F2,PRDM1,PSMB9,RELB,RFTN1,SAA1,SERPINB2,SOCS3,SOD2,STAT1,STAT5A,TAP1,TCIM,TLR2,TNF,TNFAIP3,TNFRSF10A,TNFSF15,TNIP1,…	75
Immunological Disease	Hypersensitive reaction	4.75e-17	Increased	2.512	ADRB2,ANXA3,BCL3,C3,CCL20,CCL22,CD74,CD83,CDC25B,CORO1A,CSF2,CXCL10,CXCL8,ICAM1,IDI1,IFI27,IFITM1,IL1A,IL1B,IL33,IL6,ITGB2,IVL,KRT16,KRT17,LIF,LTB,MMP9,MX1,NCF1,NFKBIA,NFKBIZ,PDE4B,PI3,PLSCR1,PTGS2,RELB,S100A7,S100A8,S100A9,SERPINB3,SERPINB4,SOCS3,SOD2,SPRR1B,STAT1,TLR2,TNF,TNFAIP3,VAV1,VEGFA,ZP3	52
Cellular Movement,Hematological System Development and Function,Immune Cell Trafficking	Lymphocyte migration	5.01e-17	Increased	4.513	ADAM8,BCL3,C3,CCL20,CCL22,CCL28,CD74,CSF2,CSF3,CXCL1,CXCL10,CXCL16,CXCL3,CXCL8,DDX58,ETS1,ICAM1,ICAM2,IFNGR1,IL17C,IL1B,IL23A,IL33,IL6,IL7R,ITGA5,ITGB2,ITGB3,LTB,MMP9,NFKB2,NOTCH4,PDCD1LG2,PLAU,PTGS2,S100A7,SAA1,SERPINB3,SOCS3,STAP2,STAT1,TGM2,TLR2,TNF,TNFRSF10A,TNFSF14,TNIP1,VAV1	48
Cardiovascular System Development and Function,Tissue Development	Development of endothelial tissue	5.81e-17	Increased	2.935	ANGPTL4,BMP2,C3,COL8A1,CSF1,CSF2,CXCL1,CXCL10,CXCL2,CXCL8,EDN1,EFNA1,EPHA2,ERN1,F3,HBEGF,IGFBP3,IL1A,IL1B,IL33,IL6,INHBA,ITGB3,KCNJ2,LRG1,MMP1,MMP9,NOTCH4,PDGFB,PLAT,PLAU,PLAUR,PML,PTGS2,S100A8,S100A9,SAA1,SEMA6A,SERPINA3,SPRY4,STAT1,STAT5A,STC1,TNF,TNFSF15,VEGFA,XDH,ZG16B	48
Cell Cycle,Gene Expression	Binding of DNA	9.42e-17		1.881	ADRB2,ASS1,BCL3,BMP2,CSF2,CSF3,CXCL5,CXCL8,DDX58,EDN1,ETS1,F3,FOSB,FOSL1,FZD8,GLRX,HBEGF,IER3,IGFBP3,IKBKE,IL1A,IL1B,IL23A,IL2RG,IL32,IL33,IL6,IRF7,IRF9,ITGA5,ITGB2,ITGB3,KRT6B,LIF,LOX,MAPK12,NFKB1,NFKB2,NFKBIA,NFKBIE,NFKBIZ,OAS1,PLAU,PML,PRDM1,RELB,SLPI,SOCS3,SOD2,STAT1,STAT5A,TGM2,TNF,TNFAIP3,VAV1,VEGFA	56
Hematological System Development and Function,Lymphoid Tissue Structure and Development,Tissue Morphology	Quantity of lymphocytes	1.18e-16	Increased	3.789	B4GALNT2,BCL2A1,BCL3,BID,C3,CCL28,CD74,CD83,CHST2,CORO1A,CSF1,CSF2,CSF3,CXCL10,CXCL16,CYP27B1,DDX58,ETS1,F3,FOSB,HBEGF,ICAM1,IFNGR1,IGFBP3,IL17C,IL23A,IL2RG,IL33,IL6,IL7R,INHBA,IRAK3,ISG15,ITGB2,ITGB3,LCN2,LIF,LTB,MMP9,NEDD9,NFKB1,NFKB2,NFKBIA,NOD2,NOTCH4,PDCD1LG2,PLAU,POU2F2,PRDM1,PSMB9,RELB,SAA1,SERPINB2,SOCS3,STAT1,STAT5A,TAP1,TCIM,TLR2,TNF,TNFAIP3,TNFRSF10A,TNFSF15,TNIP1,TRAF3,TRIB2,VAV1,VEGF…	71
Immunological Disease	Abnormal morphology of immune system	1.28e-16			BCL3,C3,CCL28,CD74,CSF1,CSF2,CSF3,DDX58,ERN1,ETS1,ICAM1,IFNGR1,IL2RG,IL36G,IL6,IL7R,IRAK3,ITGB2,LIF,LIPE,LTB,MMP9,NFKB2,NFKBIA,NFKBIZ,NOD2,PML,PRDM1,PSMB9,RELB,RELT,STAT5A,TAP1,TCIM,TLR2,TNF,TNFSF14,TNIP1,VAV1	39
Cell-To-Cell Signaling and Interaction,Hematological System Development and Function	Interaction of phagocytes	1.71e-16	Increased	3.791	C3,CD83,CORO1A,CSF1,CSF2,CXCL1,CXCL10,CXCL2,CXCL3,CXCL8,F3,GLRX,ICAM1,ICAM2,IL1A,IL1B,IL33,IL6,ITGA5,ITGB2,ITGB3,MARCO,PLAU,PLAUR,PTGS2,RELB,S100A8,S100A9,SAA1,STAT1,TLR2,TNF,VAV1,VEGFA	34
Cell Death and Survival	Cell death of mononuclear leukocytes	1.72e-16		-0.563	ADAM8,BCL2A1,BCL3,BID,CORO1A,CSF1,CSF2,CSF3,CXCL10,DRAM1,DUSP4,EFNA1,ETS1,FOSL1,HSH2D,IER3,IFNGR1,IKBKE,IL1A,IL1B,IL2RG,IL6,IL7R,LCN2,LGALS9,LTB,NFKB1,NFKB2,NFKBIA,PDCD1LG2,PRDM1,PRELID1,RELB,S100A8,SH2D2A,STAP2,STAT1,STAT5A,TGM2,TLR2,TNF,TNFAIP3,TNFSF14,TNFSF15,TRAF3,UBD,VAV1,VEGFA	48
Cell-To-Cell Signaling and Interaction,Hematological System Development and Function,Inflammatory Response	Binding of professional phagocytic cells	2.22e-16	Increased	3.694	C3,CD83,CORO1A,CSF1,CSF2,CXCL1,CXCL10,CXCL2,CXCL3,CXCL8,F3,GLRX,ICAM1,ICAM2,IL1A,IL1B,IL33,IL6,ITGA5,ITGB2,ITGB3,MARCO,PLAU,PLAUR,PTGS2,RELB,S100A8,S100A9,STAT1,TLR2,TNF,VAV1,VEGFA	33
Cancer,Organismal Injury and Abnormalities	Invasive tumor	3.61e-16	Increased	3.729	ADAM28,ADAMTS6,ADAMTS9,ANGPTL4,BMP2,BPIFA1,C1R,C3,CD82,CD83,CDA,CSF1,CSF2,CSF3,CSTB,CTHRC1,CTU2,CXCL1,CXCL10,CXCL2,CXCL3,CXCL5,CXCL6,CXCL8,CYP7B1,DDX58,DUSP4,EDN1,EPB41L3,EPHA2,EPSTI1,F3,FDPS,FEZ1,FOSL1,G0S2,GLRX,GRIN2D,ICAM1,IER3,IFITM1,IFITM3,IFNGR1,IKBKE,IL1A,IL1B,IL23A,IL2RG,IL6,INHBA,IRF7,ITGB2,ITGB3,KCNJ2,LCN2,LGALS9,LOX,LTB,LUC7L2,MMP1,MMP10,MMP13,MMP9,MSC,MX1,NCF2,NEDD9,NFKB1,NFKBIA,OLFML…	99
Infectious Diseases	Sepsis	4.03e-16		1.88	ADRB2,BID,BIRC3,C3,CXCL6,CXCL8,F3,GABRP,ICAM1,IFNGR1,IL1A,IL1B,IL23A,IL6,IL7R,IRAK2,ITGB2,KCNJ2,LCN2,MAP3K8,MMP9,NFKB1,NFKBIA,NOD2,PDE4B,PRDM1,PTGS2,RELB,S100A9,SERPINB1,SMTN,SOCS3,STAT1,TGM2,TNF,TNFAIP3,VAV1	37
Cell-To-Cell Signaling and Interaction,Hematological System Development and Function	Activation of myeloid cells	4.06e-16	Increased	4.811	BID,C3,CCL22,CSF1,CSF2,CSF3,CXCL1,CXCL10,CXCL3,CXCL5,CXCL6,CXCL8,EDN1,HSD11B1,ICAM1,IL1A,IL1B,IL23A,IL33,IL6,INHBA,ITGA5,ITGB2,LCN2,MFSD2A,MMP9,PLAT,PLSCR1,PTGS2,S100A12,S100A7,S100A8,S100A9,SAA1,SBNO2,SLC7A2,SLPI,STAT1,TGM2,TLR2,TNF,TNFSF14,TRAF3,VAV1	44
Free Radical Scavenging	Metabolism of reactive oxygen species	4.25e-16	Increased	4.967	BID,BMP2,C3,CARD9,CFB,CSF1,CSF2,CSF3,CSTB,CXCL2,CXCL8,DUOX2,DUOXA2,EDN1,ETS1,GRIN1,ICAM1,IFI6,IL1B,IL32,IL33,IL6,ITGA5,ITGB2,ITGB3,LIF,MAP3K8,MLKL,MMP1,NAMPT,NCF1,NCF2,NFKBIA,NOD2,PDGFB,PLAU,PLAUR,PRELID1,PSMB8,PTGS2,S100A8,SERPINA3,SH2D2A,SMOX,SOCS3,SOD2,STAT5A,STC1,TGM2,TLR2,TNF,TNFSF14,TRAF3,VAV1,VEGFA,XDH,ZC3H12A	57
Hematological System Development and Function,Immune Cell Trafficking,Inflammatory Response,Tissue Development	Accumulation of neutrophils	4.41e-16	Increased	2.786	CSF2,CSF3,CXCL1,CXCL10,CXCL2,CXCL3,CXCL8,EDN1,F3,IL1B,IL33,IL6,ITGA5,ITGB2,LCN2,MAP3K8,MMP9,S100A8,S100A9,SLPI,TNF	21
Cancer,Organismal Injury and Abnormalities	Genitourinary tumor	4.59e-16		0.722	ACTBL2,ACTN1,ADAM28,ADAM8,ADAMTS6,ADAMTS9,ADAP2,ADRB2,AEBP1,ALOX15B,ANGPTL4,ANKLE1,ANXA3,ANXA9,ARHGAP25,ARHGAP45,ASB2,ASS1,ASTN1,ATG16L2,ATP12A,B3GALT5,BCL2A1,BCL3,BIK,BIRC3,BMP2,BPGM,C11orf94,C17orf67,C1QTNF1,C1R,C1S,C2,C3,CCDC9B,CD74,CD82,CD83,CDA,CDC25B,CDC34,CDC42EP1,CDRT1,CEACAM7,CES1,CFB,CGB7,CHST2,CNGB1,COL6A2,COL8A1,CPAMD8,CSF1,CSF2,CSF3,CSGALNACT1,CSRNP1,CSTB,CTU2,CWH43,CXCL1,CXCL10,CXCL…	362
Cellular Movement,Hematological System Development and Function,Immune Cell Trafficking,Inflammatory Response	Migration of neutrophils	4.8e-16	Increased	2.924	ARHGAP25,CORO1A,CSF2,CXCL1,CXCL2,CXCL3,CXCL5,CXCL6,CXCL8,ICAM1,IL1B,IL6,ITGB2,ITGB3,MAPK12,MMP9,PDE4B,PLAU,S100A8,S100A9,SAA1,SLC17A9,SLPI,SOCS3,TLR2,TNF,VAV1	27
Hematological System Development and Function,Tissue Development	Accumulation of myeloid cells	4.94e-16	Increased	2.753	BCL2A1,C3,CSF1,CSF2,CSF3,CXCL1,CXCL10,CXCL2,CXCL3,CXCL8,EDN1,F3,FOSL1,IL1B,IL33,IL6,ITGA5,ITGB2,LCN2,MAP3K8,MMP9,NCF1,PLAT,PLAU,PTGS2,S100A8,S100A9,SLPI,TLR2,TNF,VEGFA	31
Cellular Development,Cellular Growth and Proliferation,Connective Tissue Development and Function,Skeletal and Muscular System Development and Function,Tissue Development	Formation of osteoclasts	5.2e-16	Increased	2.86	BMP2,CSF1,CSF2,CXCL3,CXCL8,FOSL1,FZD8,ICAM1,IFNGR1,IL1A,IL1B,IL23A,IL33,IL6,IL7R,INHBA,ITGB3,LIF,MAP3K8,NFKB1,NFKB2,NFKBIA,PRDM1,PTGS2,RELB,S100A8,SOCS3,STAT1,TNF,TNFAIP3	30
Free Radical Scavenging	Synthesis of reactive oxygen species	5.31e-16	Increased	4.834	BID,BMP2,C3,CARD9,CFB,CSF1,CSF2,CSF3,CSTB,CXCL2,CXCL8,DUOX2,DUOXA2,EDN1,ETS1,GRIN1,ICAM1,IL1B,IL32,IL33,IL6,ITGA5,ITGB2,ITGB3,LIF,MAP3K8,MLKL,MMP1,NAMPT,NCF1,NCF2,NFKBIA,NOD2,PLAU,PLAUR,PRELID1,PSMB8,PTGS2,S100A8,SERPINA3,SH2D2A,SMOX,SOCS3,SOD2,STAT5A,STC1,TGM2,TLR2,TNF,TNFSF14,TRAF3,VAV1,VEGFA,XDH,ZC3H12A	55
Cellular Movement,Hematological System Development and Function,Immune Cell Trafficking,Inflammatory Response	Cell movement of macrophages	5.83e-16	Increased	3.24	BID,C3,CCL22,CD74,CES1,CSF1,CSF2,CXCL1,CXCL10,CXCL3,CXCL8,EDN1,ICAM1,IFNGR1,IKBKE,IL17C,IL1A,IL1B,IL33,ITGB2,ITGB3,LOX,LTB,MAP3K8,MMP10,MMP9,NFKBIZ,P2RY6,PLAU,PRDM1,PSMB8,PTGS2,S100A8,SAA1,STAP2,STAT1,STC1,TLR2,TNF,TNFAIP3,VEGFA	41
Cellular Movement,Hematological System Development and Function,Immune Cell Trafficking,Inflammatory Response	Chemotaxis of neutrophils	5.91e-16	Increased	4.493	ARHGAP25,C3,CD74,CORO1A,CSF1,CSF2,CSF3,CXCL1,CXCL10,CXCL2,CXCL3,CXCL5,CXCL6,CXCL8,EDN1,IL1B,IL23A,IL33,ITGB2,LCN2,NOD2,PDE4B,S100A12,S100A8,S100A9,SERPINB1,SLPI,TNF,VAV1	29
Cardiovascular System Development and Function,Cellular Development,Cellular Function and Maintenance,Cellular Growth and Proliferation,Organismal Development,Tissue Development	Endothelial cell development	6.67e-16	Increased	2.989	ANGPTL4,BMP2,C3,COL8A1,CSF1,CSF2,CXCL1,CXCL10,CXCL2,CXCL8,EDN1,EFNA1,ERN1,F3,HBEGF,IGFBP3,IL1A,IL1B,IL33,IL6,INHBA,ITGB3,KCNJ2,LRG1,MMP1,MMP9,NOTCH4,PDGFB,PLAU,PLAUR,PML,PTGS2,S100A8,S100A9,SAA1,SEMA6A,SERPINA3,SPRY4,STAT1,STAT5A,STC1,TNF,TNFSF15,VEGFA,XDH,ZG16B	46
Cellular Development,Cellular Growth and Proliferation	Proliferation of blood cells	7.17e-16	Increased	4.19	ADRB2,BCL2A1,BCL3,BIRC3,BMP2,BST2,C3,CCL20,CCL22,CD74,CD83,CORO1A,CSF1,CSF2,CSF3,CXCL10,CXCL16,CXCL2,CXCL3,CXCL8,EFNA1,EHD1,EPHA2,ETS1,HSH2D,ICAM1,IFNGR1,IL1A,IL1B,IL23A,IL2RG,IL32,IL33,IL6,IL7R,INHBA,ISG15,ISG20,ITGA5,ITGB2,ITGB3,LGALS9,LIF,LOX,LTB,MAP3K8,MMP9,NFKB1,NFKB2,NFKBIA,PDCD1LG2,PLAU,PLAUR,POU2F2,PRDM1,PTGS2,RELB,RELT,S100A9,SAMD9L,SH2D2A,SLPI,SOCS3,ST3GAL5,STAP2,STAT1,STAT5A,TLR2,TNF,T…	77
Digestive System Development and Function,Gastrointestinal Disease,Hepatic System Development and Function,Hepatic System Disease,Inflammatory Disease,Inflammatory Response,Organ Development,Organismal Injury and Abnormalities	Inflammation of liver	7.44e-16		-0.726	BID,BIRC3,C3,CCL20,CCL22,CSF1,CXCL1,CXCL10,CXCL2,CXCL3,CXCL5,CXCL6,CXCL8,DDX58,EPHA2,GABRP,IFIT3,IFNGR1,IKBKE,IL17C,IL23A,IL2RG,IL6,IL7R,IRF7,ISG15,ITGB2,LGALS9,LTB,MMP9,NFKB1,NOD2,PDE4B,PLAU,PLAUR,PRDM1,RELB,SOCS3,SOD2,STK25,TNF,TNFAIP3,TNIP1,TRAF3	44
Hematological System Development and Function,Immune Cell Trafficking,Inflammatory Response,Tissue Development	Accumulation of phagocytes	8.44e-16	Increased	3.032	C3,CSF1,CSF2,CSF3,CXCL1,CXCL10,CXCL2,CXCL3,CXCL8,EDN1,F3,FOSL1,IL1B,IL33,IL6,ITGA5,ITGB2,LCN2,MAP3K8,MMP9,PLAT,PLAU,S100A8,S100A9,SLPI,STAT1,TNF,VEGFA	28
Cardiovascular System Development and Function,Cell-To-Cell Signaling and Interaction	Activation of endothelial cells	8.57e-16	Increased	2.847	BCL2A1,C3,CSF1,CSF3,CXCL10,EDN1,F3,HBEGF,IL1A,IL1B,IL33,IL6,MMP9,PLAU,PLAUR,SAA1,TLR2,TNF,VEGFA	19
Cell-To-Cell Signaling and Interaction	Adhesion of myeloid cells	8.79e-16	Increased	4.041	C3,CORO1A,CSF1,CSF2,CXCL1,CXCL2,CXCL3,CXCL8,F3,GLRX,ICAM1,IL1A,IL1B,IL33,IL6,ITGA5,ITGB2,ITGB3,LGALS9,PLAU,PLAUR,PTGS2,S100A8,S100A9,STAT1,TLR2,TNF,VAV1,VEGFA	29
Cell-To-Cell Signaling and Interaction,Inflammatory Response	Immune response of phagocytes	9.2e-16	Increased	4.696	C3,CCL22,CD74,CSF2,CSF3,CXCL1,CXCL10,CXCL3,CXCL8,DDX58,ERN1,F3,GLRX,HSH2D,ICAM1,IL1B,IL33,IL6,ISG15,ITGB2,ITGB3,LCN2,MAP3K8,MARCO,NOD2,PLAU,PLAUR,PSMB8,RELB,S100A9,SAA1,TAP1,TGM2,TLR2,TNF	35
Cell Signaling,Cell-To-Cell Signaling and Interaction	Cytokine and chemokine mediated signaling pathway	9.43e-16			CCL20,CCL22,CSF1,CSF2,CSF3,CXCL1,CXCL10,CXCL2,CXCL8,DUOX2,EREG,ICAM1,IL1A,IL1B,IL23A,IL2RG,IL32,IL36G,IL6,IRAK3,ITGB2,LCN2,LIF,MMP1,MMP9,PTGS2,SAA1,SOCS3,STAT1,STAT5A,TNF,VAV1,VEGFA	33
Cell Death and Survival	Cell death of lymphocytes	9.49e-16		-0.261	ADAM8,BCL2A1,BCL3,BID,CORO1A,CSF1,CSF2,CSF3,CXCL10,DRAM1,DUSP4,EFNA1,ETS1,FOSL1,HSH2D,IER3,IFNGR1,IKBKE,IL1A,IL1B,IL2RG,IL6,IL7R,LCN2,LGALS9,LTB,NFKB1,NFKB2,NFKBIA,PDCD1LG2,PRDM1,PRELID1,RELB,SH2D2A,STAP2,STAT1,STAT5A,TGM2,TLR2,TNF,TNFAIP3,TNFSF15,TRAF3,UBD,VAV1,VEGFA	46
Organismal Injury and Abnormalities,Respiratory Disease	Damage of lung	1.04e-15		0.393	C2,C3,CFB,CSF2,CXCL10,CXCL8,EDN1,ERN1,F3,GABRP,HSH2D,ICAM1,IGFBP3,IL1B,IL33,IL6,ITGB2,KMO,MARCO,NAMPT,NCF1,NFKB1,PLAT,PLAUR,PTGS2,S100A8,SAA1,SEMA7A,SERPINB1,SLPI,SOCS3,STAT1,TLR2,TNC,TNF,VEGFA	36
Cancer,Hematological Disease,Immunological Disease,Organismal Injury and Abnormalities	Tumorigenesis of T lymphocytes	1.12e-15			ADAMTS9,BID,C1QTNF1,C1R,C3,CCL20,CCL22,COL6A2,CXCL10,CXCL8,DUSP4,DUSP8,EPHA2,IER3,IFI35,IFI44,IFI44L,IFI6,IFIT3,IFITM1,IL2RG,IL33,IL6,IRF7,ISG15,ISG20,ITGA5,KMO,KRT4,LIF,MAP3K8,MICB,MMP1,MMP9,MX1,NFKB1,NFKB2,NFKBIA,OAS1,OAS2,PDGFB,PRDM1,PTPRN2,RELB,STAT1,TLR2,TNFAIP3,TRAF3,TUBA1A,TUBA1C,TUBA4A,TUBB3,TUBB4B,VAV1,VEGFA	55
Cardiovascular System Development and Function	Vascularization	1.24e-15	Increased	3.932	BMP2,C3,CD82,CFB,CSF1,CSF2,CSF3,CXCL3,EFNA1,EPHA2,F3,ICAM1,IFNGR1,IGFBP3,IL1B,INHBA,ITGB2,ITGB3,LIF,MMP13,MMP9,PDGFB,PLAT,PLAU,PLAUR,PTGS2,RELB,SOCS3,STAT5A,STC1,TLR2,TNF,TNFAIP3,VEGFA,ZG16B	35
Cancer,Hematological Disease,Immunological Disease,Organismal Injury and Abnormalities	Mature T-cell neoplasm	1.33e-15			ADAMTS9,C1QTNF1,C1R,C3,CCL20,CCL22,COL6A2,CXCL10,CXCL8,DUSP4,DUSP8,EPHA2,IFI35,IFI44,IFI44L,IFI6,IFIT3,IFITM1,IL2RG,IL33,IL6,IRF7,ISG15,ISG20,ITGA5,KMO,KRT4,LIF,MAP3K8,MICB,MMP1,MMP9,MX1,NFKB1,NFKB2,NFKBIA,NRCAM,OAS1,OAS2,PDGFB,PRDM1,PTPRN2,RELB,STAT1,TLR2,TNF,TNFAIP3,TRAF3,TUBA1A,TUBA1C,TUBA4A,TUBB3,TUBB4B,VAV1,VEGFA	55
Organismal Injury and Abnormalities	Fibrosis	1.38e-15		0.293	ADRB2,BID,BMP2,C3,CCL28,CD74,CSF1,CSF2,CSF3,CXCL8,CYP7B1,EDN1,ERN1,ETS1,F3,GLRX,GRIN1,GRIN2D,HDGF,ICAM1,IFNGR1,IKBKE,IL1A,IL1B,IL23A,IL2RG,IL33,IL6,IL7R,INHBA,IRAK2,IRAK3,ITGA5,LCN2,LIF,LOX,LTB,MMP1,MMP13,MMP9,NAMPT,NCF1,NFKB1,NFKBIA,NOTCH4,PDGFB,PLAT,PLAU,PLAUR,PSMB8,PTGS2,RELB,SEMA7A,SERPINB1,SLC2A6,SOCS3,SOD2,STAT1,STC1,STK25,TLR2,TNC,TNF,TNFAIP3,TNFSF14,UBD,VEGFA,XDH	68
Cellular Movement,Hematological System Development and Function,Immune Cell Trafficking,Inflammatory Response	Cellular infiltration by macrophages	1.4e-15	Increased	2.291	BID,C3,CES1,CSF1,CSF2,CXCL10,EDN1,ICAM1,IFNGR1,IKBKE,IL17C,IL1A,IL1B,IL33,ITGB2,ITGB3,LOX,LTB,MAP3K8,MMP10,MMP9,NFKBIZ,PLAU,PRDM1,PSMB8,PTGS2,SAA1,STAT1,STC1,TLR2,TNF,TNFAIP3	32
Cardiovascular System Development and Function	Neovascularization	1.48e-15	Increased	2.947	C3,CD82,CFB,CSF1,CSF2,CSF3,EFNA1,EPHA2,F3,ICAM1,IGFBP3,IL1B,INHBA,ITGB2,ITGB3,LIF,MMP9,PDGFB,PLAT,PLAU,PLAUR,PTGS2,RELB,SOCS3,STAT5A,TNF,TNFAIP3,VEGFA,ZG16B	29
Cancer,Organismal Injury and Abnormalities	Abdominal adenocarcinoma	1.69e-15		1.091	ACTBL2,ACTN1,ADAM28,ADAM8,ADAMTS6,ADAMTS9,ADAP2,ADRB2,AEBP1,ALOX15B,AMTN,ANGPTL4,ANKLE1,ANXA3,ANXA9,ARHGAP25,ARHGAP45,ASB2,ASS1,ASTN1,ATG16L2,ATP12A,B3GALT5,BCL3,BID,BIK,BIRC3,BMP2,BPGM,BST2,C11orf94,C15orf48,C17orf67,C1QTNF1,C1R,C1S,C2,C3,C6orf223,CARD9,CCDC24,CCDC9B,CCIN,CCL20,CCL22,CCL28,CD74,CD82,CDA,CDC25B,CDC34,CDC42EP1,CDRT1,CEACAM19,CEACAM7,CES1,CFB,CGB7,CHST2,CNGB1,COL6A2,COL8A1,COL9A2,C…	411
Infectious Diseases	Replication of virus	1.77e-15		-1.468	BCL3,BIRC3,BMP2,BST2,CCL22,CES1,CXCL10,CXCL3,CXCL8,DDX58,DTX2,EGOT,ERN1,FDPS,IFI27,IFI6,IFIH1,IFIT1,IFITM1,IFITM3,IKBKE,IL1A,IL1B,IL32,IL6,IRF7,ISG15,ISG20,KCNG1,LGALS9,MMP9,MX1,MX2,NFKB1,NFKBIA,NOD2,OAS1,OAS3,P2RY6,PARP12,PLAU,PML,PRSS27,PTGS2,S100A12,S100A8,S100A9,SAMHD1,SLPI,SOCS3,STAT1,TAP1,TLR2,TNF,UBD,VNN1,VNN2,ZC3H12A	58
Cancer,Organismal Injury and Abnormalities	Formation of solid tumor	1.98e-15	Increased	2.056	ACTBL2,ACTN1,ADAM28,ADAM8,ADAMTS6,ADAMTS9,ADAP2,ADRB2,AEBP1,ALOX15B,AMTN,ANGPTL4,ANKLE1,ANXA3,ANXA9,ARHGAP25,ARHGAP45,ASB2,ASS1,ASTN1,ATG16L2,ATP12A,B3GALT5,B4GALNT2,BCL3,BID,BIK,BIRC3,BMP2,BPGM,BPIFA1,C11orf94,C17orf67,C1QTNF1,C1R,C1S,C2,C3,C6orf223,CARD9,CCDC24,CCDC9B,CCIN,CCL20,CCL28,CD74,CD82,CD83,CDA,CDC25B,CDC34,CDC42EP1,CDC42EP2,CDRT1,CEACAM19,CEACAM7,CES1,CFB,CGB7,CHST2,CNGB1,COL6A2,COL8A…	411
Cellular Development,Hematological System Development and Function,Lymphoid Tissue Structure and Development	Maturation of phagocytes	2.08e-15	Increased	3.623	CCL20,CD83,CSF1,CSF2,CSF3,DDX58,ICAM1,IFIH1,IL1A,IL1B,IL23A,IL33,IL36G,IL6,INHBA,ITGB2,LGALS9,NFKB2,PRDM1,RELB,STAT1,STAT5A,TLR2,TNF,TNFSF14,VEGFA	26
Organismal Development,Organismal Injury and Abnormalities	Abnormal morphology of abdomen	2.6e-15			AEBP1,ANGPTL4,BCL3,BID,C3,CCL28,CDC25B,CES1,CSF1,CSF2,CSF3,CTHRC1,CYP27B1,DDX58,EDN1,ERN1,ETS1,GPR3,HSD11B1,HSD17B2,HYAL1,ICAM1,IFNGR1,IL2RG,IL33,IL6,IL7R,IRAK3,ITGB2,ITGB3,KCNQ1,KRT4,LIF,LTB,MAP3K8,MARCO,MFSD2A,MMP9,NCF1,NFKB1,NFKB2,NFKBIA,NFKBIZ,NKX3-1,PAX8,PDGFB,PGLYRP4,PLAU,PRDM1,PTGS2,RELB,RLN1,SGPP2,SLC13A5,SLC26A9,SMTN,SOCS3,SOD2,SPDEF,STAT1,STAT5A,TGM2,TLR2,TNF,TNFAIP3,TNFSF14,TNIP1,TRAF3…	77
Cancer,Organismal Injury and Abnormalities	Malignant genitourinary solid tumor	2.84e-15		-1.4	ACTBL2,ACTN1,ADAM28,ADAM8,ADAMTS6,ADAMTS9,ADAP2,ADRB2,AEBP1,ALOX15B,ANGPTL4,ANKLE1,ANXA3,ANXA9,ARHGAP25,ARHGAP45,ASB2,ASS1,ASTN1,ATG16L2,ATP12A,B3GALT5,BCL3,BIK,BIRC3,BMP2,BPGM,C11orf94,C17orf67,C1QTNF1,C1R,C1S,C2,C3,CCDC9B,CD74,CD82,CD83,CDA,CDC25B,CDC34,CDC42EP1,CDRT1,CEACAM7,CES1,CFB,CGB7,CHST2,CNGB1,COL6A2,COL8A1,CPAMD8,CSF1,CSF2,CSF3,CSGALNACT1,CSRNP1,CTU2,CWH43,CXCL1,CXCL10,CXCL16,CXCL2,CXC…	356
Cancer,Hematological Disease,Immunological Disease,Organismal Injury and Abnormalities	Lymphoma	3.1e-15		-0.666	ADAMTS9,ADRB2,ASS1,BCL3,BIRC3,BPIFA1,BST2,C11orf94,C1QTNF1,C1R,C3,CARD9,CCL20,CCL22,CD74,CD83,CDC25B,CDC34,COL6A2,CSF2,CXCL10,CXCL16,CXCL8,DDX58,DUSP4,DUSP8,EHD1,EPHA2,ETS1,FDPS,ICAM1,IER3,IFI35,IFI44,IFI44L,IFI6,IFIT3,IFITM1,IFNGR1,IGFBP3,IKBKE,IL1B,IL2RG,IL32,IL33,IL6,IL7R,IRF7,ISG15,ISG20,ITGA5,ITGB3,KIF21B,KMO,KRT4,LIF,LTB,MAP3K8,MICAL2,MICB,MMP1,MMP9,MSC,MX1,NFKB1,NFKB2,NFKBIA,NFKBIE,OAS1,OA…	107
Cell-To-Cell Signaling and Interaction,Hematological System Development and Function,Immune Cell Trafficking,Inflammatory Response	Activation of antigen presenting cells	3.12e-15	Increased	4.155	BID,C3,CARD9,CCL20,CCL22,CD74,CSF1,CSF2,CSF3,CXCL10,CXCL5,CXCL8,EDN1,ICAM1,IL1B,IL23A,IL33,IL6,INHBA,ITGA5,LCN2,LGALS9,LTB,MFSD2A,MMP9,PLAT,PSMB8,PSMB9,PTGS2,RELB,S100A9,SBNO2,SLC7A2,SLPI,STAT1,TGM2,TLR2,TNF,TNFRSF10A,TRAF3,VEGFA	41
Cellular Function and Maintenance,Hematological System Development and Function	Function of macrophages	3.12e-15		1.067	BCL3,BIRC3,CARD9,CSF1,CSF2,CXCL10,DUSP4,F3,IL1B,IL23A,IL6,IRAK2,ITGB3,MARCO,NFKB1,NFKBIA,NOD2,P2RY6,PLAT,PLAU,PLAUR,PTGS2,RELB,SLPI,STAT1,TLR2,TNF	27
Inflammatory Response	Cell-mediated response	3.71e-15	Increased	2.931	BCL3,C3,CARD9,CCL22,CD74,CSF2,CXCL10,CXCL8,HBEGF,ICAM1,IFIH1,IFNGR1,IL1B,IL23A,IL2RG,IL33,IL6,IL7R,LGALS9,MAP3K8,NAMPT,NCF1,NOD2,PDCD1LG2,PLAU,RELB,STAT5A,TLR2,TNF,TRAF3,VAV1,VEGFA	32
Cell-To-Cell Signaling and Interaction,Hematological System Development and Function	Interaction of granulocytes	3.74e-15	Increased	4.081	C3,CORO1A,CSF2,CXCL1,CXCL10,CXCL2,CXCL3,CXCL8,GLRX,ICAM1,IL1B,IL33,IL6,ITGA5,ITGB2,ITGB3,LGALS9,PLAU,PLAUR,S100A8,S100A9,SAA1,TLR2,TNF,VAV1,VEGFA	26
Cell-To-Cell Signaling and Interaction,Cellular Growth and Proliferation	Stimulation of lymphatic system cells	4.1e-15	Increased	4.055	C3,CD74,CD82,CD83,CSF1,CSF2,CSF3,CXCL10,EPHA2,IL1B,IL23A,IL33,IL6,KRT17,LCN2,MAP3K8,MSLN,NOD2,PDCD1LG2,RELB,TNF,TNFAIP3,TNFSF14,TNFSF15,VAV1,VEGFA,XDH	27
Cell Death and Survival	Cell viability of leukocytes	4.19e-15	Increased	3.982	BCL2A1,BCL3,BIK,C3,CD74,CSF1,CSF2,CSF3,CXCL8,ERN1,HSH2D,ICAM1,IL1B,IL2RG,IL33,IL6,IL7R,ITGB2,MX1,NCF2,NFKB1,NFKBIA,PLAT,PRDM1,RELB,SERPINB2,SLAMF9,SOD2,STAT1,STAT5A,TGM2,TNF,TNFAIP3,TNFSF15,TRAF3,WNT4	36
Cancer,Hematological Disease,Immunological Disease,Organismal Injury and Abnormalities	T-cell non-Hodgkin lymphoma	4.25e-15			ADAMTS9,C1QTNF1,C1R,C3,CCL20,CCL22,COL6A2,CXCL10,CXCL8,DUSP4,DUSP8,EPHA2,IER3,IFI35,IFI44,IFI44L,IFI6,IFIT3,IFITM1,IL2RG,IL33,IL6,IRF7,ISG15,ISG20,ITGA5,KMO,KRT4,LIF,MAP3K8,MICB,MMP1,MMP9,MX1,NFKB1,NFKB2,NFKBIA,OAS1,OAS2,PDGFB,PRDM1,PTPRN2,RELB,STAT1,TLR2,TNFAIP3,TRAF3,TUBA1A,TUBA1C,TUBA4A,TUBB3,TUBB4B,VAV1,VEGFA	54
Cell Death and Survival	Apoptosis of tumor cell lines	4.29e-15		0.635	ANGPTL4,B3GALT5,BCL2A1,BCL3,BID,BIK,BIRC3,BMP2,BPIFA1,C3,CARD9,CD74,CD82,CES1,CSF2,CSTB,CXCL8,DDX58,DUSP4,EDN1,EGOT,EPHA2,EREG,ERN1,ETS1,EVA1C,FOSB,FOSL1,G0S2,GLRX,HBEGF,HSH2D,HYAL1,IER3,IFI6,IGFBP3,IKBKE,IL1A,IL1B,IL32,IL6,INHBA,IRAK2,ITGB3,LCN2,LGALS9,LIF,LINC00472,MAP3K8,MAPK12,MMP9,NEDD9,NFKB1,NFKB2,NFKBIA,NFKBIZ,NOTCH4,OAS3,PDE4B,PI3,PLAT,PLAU,PML,PRDM1,PTGS2,RASSF10,RELB,RNF183,S100A8,S100A…	100
Cell-To-Cell Signaling and Interaction,Hematological System Development and Function,Immune Cell Trafficking	Adhesion of granulocytes	4.43e-15	Increased	4.173	C3,CORO1A,CSF2,CXCL1,CXCL2,CXCL3,CXCL8,GLRX,ICAM1,IL1B,IL33,IL6,ITGA5,ITGB2,ITGB3,LGALS9,PLAU,PLAUR,S100A8,S100A9,TLR2,TNF,VAV1,VEGFA	24
Cancer,Organismal Injury and Abnormalities	Cancer of cells	4.45e-15	Increased	2.623	ADAM28,ADAM8,ADAMTS6,ADAMTS9,ADRB2,ALOX15B,ANGPTL4,ASS1,ASTN1,ATP12A,B3GALT5,BCL3,BID,BIRC3,BMP2,BPIFA1,BST2,C11orf94,C1QTNF1,C1R,C1S,C3,CARD9,CCIN,CCL20,CCL22,CD74,CD82,CD83,CDC25B,CDC34,CDC42EP1,CDC42EP2,CES1,CFB,COL6A2,COL8A1,CPAMD8,CSF2,CSF3,CSRNP1,CTHRC1,CTU2,CWH43,CXCL1,CXCL10,CXCL16,CXCL2,CXCL3,CXCL5,CXCL6,CXCL8,CYP7B1,DDX58,DUOX2,DUOXA2,DUSP4,DUSP8,EDN1,EHD1,EPB41L3,EPHA2,EPSTI1,EREG,ERN1…	257
Cellular Movement	Transmigration of cells	4.46e-15	Increased	2.098	ARHGAP25,CCL22,CD74,CSF1,CSF2,CXCL1,CXCL10,CXCL2,CXCL3,CXCL5,CXCL8,EDN1,F3,ICAM1,ICAM2,IL1B,IL6,ITGB2,ITGB3,MMP9,NOTCH4,PDCD1LG2,SLPI,SOCS3,STC1,TGM2,TLR2,TNC,TNF,VAV1,VEGFA	31
Cancer,Organismal Injury and Abnormalities	Neoplasia of cells	4.83e-15	Increased	3.424	ADAM28,ADAM8,ADAMTS6,ADAMTS9,ADRB2,ALOX15B,ANGPTL4,ASS1,ASTN1,ATP12A,B3GALT5,B4GALNT2,BCL3,BID,BIRC3,BMP2,BPIFA1,BST2,C11orf94,C17orf67,C1QTNF1,C1R,C1S,C3,CARD9,CCIN,CCL20,CCL22,CD74,CD82,CD83,CDA,CDC25B,CDC34,CDC42EP1,CDC42EP2,CES1,CFB,COL6A2,COL8A1,CORO1A,CPAMD8,CSF2,CSF3,CSRNP1,CTHRC1,CTU2,CWH43,CXCL1,CXCL10,CXCL16,CXCL2,CXCL3,CXCL5,CXCL6,CXCL8,CYP7B1,DDX58,DTX3L,DUOX2,DUOXA2,DUSP4,DUSP8,EDN1,…	280
Cell Death and Survival	Cell survival	5.49e-15	Increased	4.686	ASS1,BCL2A1,BCL3,BID,BIK,BMP2,C3,CD74,CD82,CES1,CSF1,CSF2,CSF3,CXCL1,CXCL10,CXCL2,CXCL3,CXCL8,EDN1,EFNA1,EGOT,EPHA2,EREG,ERN1,FA2H,FABP6,FOSL1,GLRX,HBEGF,HDGF,HSH2D,HYAL1,ICAM1,IER3,IFIH1,IGFBP3,IKBKE,IL17C,IL1A,IL1B,IL2RG,IL33,IL36G,IL6,IL7R,INPP5J,IRAK3,ITGA5,ITGB2,ITGB3,KHK,LCN2,LIF,MAP3K8,MAPK12,MICAL2,MMP1,MMP13,MMP9,MX1,NAMPT,NCF2,NEDD9,NFKB1,NFKB2,NFKBIA,NKX3-1,NRCAM,PDGFB,PLAT,PLAU,PLSCR1…	112
Organismal Development	Morphology of body cavity	6.6e-15			ADAMTS9,ADRB2,AEBP1,ANGPTL4,ASB2,ATP12A,BCL3,BID,BMP2,C3,CCL28,CDC25B,CES1,CFB,COL9A2,CSF1,CSF2,CSF3,CTHRC1,CYP27B1,CYP7B1,DDX58,DUOXA2,DUSP8,EDN1,EFNA1,ERN1,ETS1,F3,FABP6,FOSL1,G0S2,GPAT3,GPR3,GRIN1,HBEGF,HELZ2,HSD11B1,HSD17B2,HSH2D,HYAL1,ICAM1,IER3,IFNGR1,IKBKE,IL1B,IL23A,IL2RG,IL33,IL6,IL7R,INHBA,IRAK3,IRF7,ITGB2,ITGB3,KCNQ1,KRT4,KRT6B,LCN2,LIF,LOX,LTB,MAP3K8,MARCO,MFSD2A,MMP1,MMP10,MMP9,MYPN,…	114
Cell-To-Cell Signaling and Interaction,Cellular Growth and Proliferation,Hematological System Development and Function	Stimulation of mononuclear leukocytes	7.02e-15	Increased	4.061	C3,CCL20,CD74,CD82,CD83,CSF1,CSF2,CSF3,CXCL10,EPHA2,IL1B,IL23A,IL33,IL6,KRT17,LCN2,MAP3K8,MSLN,NOD2,PDCD1LG2,RELB,TNF,TNFAIP3,TNFSF14,TNFSF15,VAV1,XDH	27
Cell Death and Survival	Cell viability of blood cells	7.08e-15	Increased	4.197	BCL2A1,BCL3,BID,BIK,C3,CD74,CSF1,CSF2,CSF3,CXCL8,ERN1,HSH2D,ICAM1,IL1B,IL2RG,IL33,IL6,IL7R,ITGB2,MX1,NCF2,NFKB1,NFKBIA,PLAT,PRDM1,RELB,SERPINB2,SLAMF9,SOD2,STAT1,STAT5A,TGM2,TNF,TNFAIP3,TNFSF15,TRAF3,VEGFA,WNT4	38
Cell Death and Survival	Cell death of lymphatic system cells	7.22e-15		-0.387	ADAM8,BCL2A1,BCL3,BID,CORO1A,CSF1,CSF2,CSF3,CXCL10,DRAM1,DUSP4,EFNA1,ETS1,FOSL1,HSH2D,IER3,IFNGR1,IKBKE,IL1A,IL1B,IL2RG,IL6,IL7R,LCN2,LGALS9,LTB,NFKB1,NFKB2,NFKBIA,PDCD1LG2,PML,PRDM1,PRELID1,RELB,SH2D2A,STAP2,STAT1,STAT5A,TGM2,TLR2,TNF,TNFAIP3,TNFSF15,TRAF3,UBD,VAV1,VEGFA	47
Hematological System Development and Function,Immune Cell Trafficking,Inflammatory Response,Tissue Development	Accumulation of granulocytes	8.48e-15	Increased	2.511	BCL2A1,CSF2,CSF3,CXCL1,CXCL10,CXCL2,CXCL3,CXCL8,EDN1,F3,IL1B,IL33,IL6,ITGA5,ITGB2,LCN2,MAP3K8,MMP9,NCF1,S100A8,S100A9,SLPI,TNF	23
Cell Death and Survival,Organismal Injury and Abnormalities	Apoptosis of epithelial cells	8.57e-15		0.096	BCL2A1,BID,BIK,BIRC3,CXCL10,CXCL8,EDN1,EPHA2,F3,IFNGR1,IL1B,IL6,INHBA,IRAK3,LCN2,MAP3K8,NCF1,NFKB1,NFKBIA,PLAT,PLAU,PLAUR,PTGS2,RELB,SAA1,SEMA7A,SGPP2,SOCS3,SOD2,STAT1,TGM2,TLR2,TNF,TNFAIP3,TNFRSF10A,TNFSF14,TNIP1,UBD,VEGFA	39
Cellular Movement,Hematological System Development and Function,Immune Cell Trafficking	Influx of leukocytes	8.57e-15	Increased	3.513	CSF3,CXCL1,CXCL2,CXCL3,CXCL5,CXCL6,IL1B,IL33,IRAK3,IRF7,ITGB2,LCN2,MARCO,MMP9,PLAT,PLAUR,S100A8,TLR2,TNF	19
Cellular Development,Cellular Growth and Proliferation,Hematological System Development and Function,Lymphoid Tissue Structure and Development	Proliferation of immune cells	8.78e-15	Increased	4.014	ADRB2,BCL2A1,BCL3,BIRC3,BST2,C3,CCL22,CD74,CD83,CORO1A,CSF1,CSF2,CSF3,CXCL16,CXCL2,CXCL3,CXCL8,EFNA1,EHD1,EPHA2,ETS1,HSH2D,ICAM1,IFNGR1,IL1A,IL1B,IL23A,IL2RG,IL33,IL6,IL7R,INHBA,ISG15,ISG20,ITGA5,ITGB2,ITGB3,LGALS9,LTB,MAP3K8,MMP9,NFKB1,NFKB2,NFKBIA,PDCD1LG2,PLAU,PLAUR,POU2F2,PRDM1,PTGS2,RELB,RELT,S100A9,SH2D2A,SLPI,SOCS3,ST3GAL5,STAP2,STAT1,STAT5A,TLR2,TNF,TNFAIP3,TNFSF14,TNFSF15,TRAF3,VAV1,VEGF…	70
Cellular Movement,Hematological System Development and Function,Immune Cell Trafficking,Inflammatory Response	Chemotaxis of mononuclear leukocytes	9.12e-15	Increased	3.336	ADAM8,CCL20,CCL22,CCL28,CD74,CSF2,CXCL10,CXCL16,CXCL3,CXCL6,CXCL8,CYP7B1,IL1B,INHBA,MMP9,NEDD9,NFKB2,PDGFB,PLAU,PLAUR,S100A12,S100A7,S100A7A,SAA1,SERPINA3,SOCS3,TLR2,TNF,TNFSF14,VEGFA	30
Cellular Movement	Invasion of cells	9.18e-15	Increased	7.275	ADAM8,ADRB2,ANGPTL4,BMP2,CD74,CD82,CDC25B,CES1,CSF1,CSF2,CSF3,CXCL1,CXCL10,CXCL2,CXCL5,CXCL6,CXCL8,DDX58,DRAM1,EDN1,EFNA1,EPHA2,EPSTI1,EREG,ETS1,F3,FOSL1,FXYD5,HBEGF,HDGF,ICAM1,IER3,IFITM1,IFITM3,IL1B,IL32,IL33,IL6,INHBA,ITGA5,ITGB2,ITGB3,KRT17,LCN2,LOX,MAPK12,MMP1,MMP10,MMP13,MMP9,MX1,NAMPT,NEDD9,NFKBIA,NOD2,NRCAM,PLAT,PLAU,PLAUR,PML,PODXL,PTGS2,RASSF10,S100A12,S100A7,S100A8,S100A9,S100P,SAA1,SE…	88
Cancer,Organismal Injury and Abnormalities	Melanoma	9.28e-15		-0.281	ACTN1,ADAM28,ADAM8,ADAMTS6,ADAMTS9,ADAP2,AEBP1,ALOX15B,AMTN,ANKLE1,ANXA3,ANXA9,ARHGAP25,ARHGAP45,ASB2,ASS1,ASTN1,ATG16L2,ATP12A,B3GALT5,B4GALNT2,BCL3,BIK,BIRC3,BMP2,BPGM,BPIFA1,C11orf94,C15orf62,C1QTNF1,C1R,C1S,C2,C3,CCDC24,CCDC9B,CCIN,CCL22,CD74,CDA,CDC25B,CDC42EP1,CDC42EP2,CDRT1,CEACAM19,CEACAM7,CES1,CFB,CNGB1,COL6A2,COL8A1,COL9A2,CPAMD8,CRCT1,CSF1,CSF2,CSGALNACT1,CSRNP1,CWH43,CXCL1,CXCL16,CXCL…	357
Organismal Injury and Abnormalities	Benign lesion	9.45e-15		0.94	ADRB2,AEBP1,ANXA3,ASB2,ASS1,BCL3,BID,BMP2,C3,CDC25B,CEACAM7,CFB,COL6A2,COL8A1,COL9A2,CSF1,CSF2,EDN1,ENO3,EPB41L3,FDPS,FOSB,GABRP,GLRX,GRIN1,HYAL1,ICAM2,IFI44L,IFIH1,IFIT1,IFIT3,IFITM3,IGFBP3,IKBKE,IL17C,IL1A,IL6,IL7R,INHBA,IVL,KCNG1,KRT16,LCN2,MMP1,MMP9,NBPF10 (includes others),NEURL1B,NFKB1,NFKB2,NFKBIA,NFKBIZ,NOTCH4,NRCAM,PADI2,PCDH12,PLAT,PLAU,PLAUR,PML,PTGS2,RASSF10,RELB,RLN1,S100A8,S100A9,SE…	87
Immunological Disease	Allergy	9.92e-15		1.874	ADRB2,ANXA3,BCL3,C1R,C1S,C3,CCL20,CCL22,CD74,CORO1A,CSF2,CXCL1,CXCL8,ICAM1,IDI1,IFI27,IL1A,IL1B,IL33,IL36G,IL6,IVL,KRT16,KRT17,LGALS9,MAP3K8,MMP9,MX1,NFKBIZ,PDCD1LG2,PDE4B,PLAT,PTGS2,S100A7,S100A8,S100A9,SERPINB3,SERPINB4,SOCS3,STAT1,TGM2,TLR2,TNF,TNFAIP3,TNFSF15,VAV1,VEGFA	47
Cell Morphology	Morphology of leukocytes	1e-14			BCL3,C3,CCL28,CD74,CSF1,CSF2,CSF3,CXCL8,DDX58,ERN1,ETS1,ICAM1,IFNGR1,IL2RG,IL36G,IL6,IL7R,ITGB2,LIF,LIPE,LTB,MARCO,MMP9,NFKB2,NFKBIA,NFKBIZ,NOD2,PML,PRDM1,PSMB9,RELB,RELT,STAT5A,TAP1,TCIM,TLR2,TNF,TNFSF14,VAV1	39
Cardiovascular System Development and Function,Cellular Development,Cellular Function and Maintenance,Cellular Growth and Proliferation,Organismal Development,Tissue Development	Proliferation of endothelial cells	1.04e-14	Increased	2.867	ANGPTL4,BMP2,C3,COL8A1,CSF1,CSF2,CXCL1,CXCL10,CXCL8,EDN1,EFNA1,ERN1,F3,HBEGF,IL1A,IL1B,IL33,IL6,INHBA,ITGB3,KCNJ2,LRG1,MMP1,PDGFB,PLAU,PLAUR,PML,PTGS2,S100A8,S100A9,SAA1,SEMA6A,SERPINA3,SPRY4,STAT1,STAT5A,TNF,TNFSF15,VEGFA,XDH,ZG16B	41
Cancer,Dermatological Diseases and Conditions,Organismal Injury and Abnormalities	Cutaneous melanoma	1.1e-14			ACTN1,ADAM28,ADAM8,ADAMTS6,ADAMTS9,ADAP2,AEBP1,ALOX15B,AMTN,ANXA3,ANXA9,ARHGAP25,ARHGAP45,ASB2,ASS1,ASTN1,ATP12A,B3GALT5,B4GALNT2,BCL3,BIK,BIRC3,BMP2,BPGM,BPIFA1,C11orf94,C15orf62,C1QTNF1,C1R,C1S,C2,C3,CCDC24,CCIN,CCL22,CD74,CDA,CDC25B,CDC42EP1,CDRT1,CEACAM19,CEACAM7,CES1,CFB,CNGB1,COL6A2,COL8A1,COL9A2,CPAMD8,CRCT1,CSF1,CSF2,CSGALNACT1,CSRNP1,CWH43,CXCL3,CXCL5,CYP7B1,DDIT4L,DDX28,DDX58,DTX2,DTX3L…	333
Cancer,Dermatological Diseases and Conditions,Hematological Disease,Immunological Disease,Organismal Injury and Abnormalities	Cutaneous T-cell lymphoma	1.15e-14			CXCL10,IFI35,IFI44,IFI6,IFITM1,IL2RG,IL6,IRF7,ISG15,ISG20,MICB,MX1,NFKB2,NFKBIA,OAS1,OAS2,PTPRN2,STAT1,TLR2,TNFAIP3,TUBA1A,TUBA1C,TUBA4A,TUBB3,TUBB4B,VAV1	26
Cell-To-Cell Signaling and Interaction,Cellular Movement,Hematological System Development and Function,Immune Cell Trafficking	Recruitment of antigen presenting cells	1.15e-14	Increased	3.841	ADRB2,CCL20,CCL22,CD74,CSF1,CSF2,CXCL10,CXCL3,CXCL8,ETS1,F3,HBEGF,ICAM1,IL1B,IL33,IRF7,ITGB2,MAP3K8,MMP9,NFKBIA,STAP2,STAT5A,TLR2,TNF	24
Cellular Development,Hematological System Development and Function,Lymphoid Tissue Structure and Development	Maturation of antigen presenting cells	1.15e-14	Increased	3.492	CCL20,CD83,CSF1,CSF2,DDX58,ICAM1,IFIH1,IL1A,IL1B,IL23A,IL36G,IL6,INHBA,ITGB2,LGALS9,NFKB2,PRDM1,RELB,STAT1,STAT5A,TLR2,TNF,TNFSF14,VEGFA	24
Cellular Development,Cellular Growth and Proliferation,Hematological System Development and Function,Hematopoiesis,Lymphoid Tissue Structure and Development,Tissue Development	Differentiation of mononuclear leukocytes	1.24e-14	Increased	4.16	BCL2A1,BCL3,BMP2,CARD9,CD74,CD83,CDA,CSF1,CSF2,CSF3,CXCL1,CXCL10,CXCL5,CXCL8,DDX58,ERN1,ETS1,FOSL1,FZD8,ICAM1,IFNGR1,IGFBP3,IL1A,IL1B,IL23A,IL2RG,IL33,IL6,IL7R,INHBA,IRAK3,IRF7,ITGB2,ITGB3,LGALS9,LIF,LTB,MSC,NFAM1,NFKB1,NFKB2,NFKBIA,NFKBIZ,PDCD1LG2,POU2F2,PRDM1,PRELID1,PSMB8,PSMB9,PTGS2,RELB,RFTN1,SOCS3,ST3GAL5,STAP2,STAT1,STAT5A,TLR2,TNF,TNFAIP3,TNFSF15,TRAF3,VAV1,VEGFA,WNT4	65
Hematological Disease	Polycythemia	1.29e-14		0.869	BIRC3,BPGM,CSF1,CSF3,CXCL1,CXCL3,CXCL8,EPHA2,IL17C,IL1A,IL1B,IL33,IL6,IRAK2,ITGB2,LCN2,LIF,MMP9,NFKB1,NFKBIA,PDE4B,PLSCR1,PRDM1,PTGS2,S100A9,SLC11A2,SOCS3,STAT5A,TLR2,TNF,XK,ZC3H12A	32
Cell Death and Survival	Cell death of tumor cell lines	1.34e-14		0.411	ANGPTL4,B3GALT5,BCL2A1,BCL3,BID,BIK,BIRC3,BMP2,BPIFA1,C3,CARD9,CD74,CD82,CDA,CDC34,CES1,CSF2,CSTB,CXCL8,DDX58,DRAM1,DUSP4,EDN1,EGOT,EPHA2,EREG,ERN1,ETS1,EVA1C,FAHD2A,FOSB,FOSL1,G0S2,GLRX,HBEGF,HSH2D,HYAL1,IER3,IFI6,IFIH1,IGFBP3,IKBKE,IL1A,IL1B,IL32,IL6,INHBA,IRAK2,IRF9,ITGA5,ITGB3,LCN2,LGALS9,LIF,LINC00472,MAP3K8,MAPK12,MIF4GD,MLKL,MMP9,NAMPT,NEDD9,NFKB1,NFKB2,NFKBIA,NFKBIZ,NOTCH4,OAS3,PDE4B,PI3,…	115
Hematological System Development and Function,Inflammatory Response,Tissue Morphology	Quantity of dendritic cells	1.39e-14	Increased	2.428	BCL2A1,BCL3,CCL20,CD83,CSF1,CSF2,CSF3,HBEGF,IL1B,IL2RG,IL33,IL7R,ITGB2,LTB,MMP9,NFKB1,NFKB2,PI3,PRDM1,RELB,SLAMF9,STAT5A,TLR2,TNF,VEGFA	25
Dermatological Diseases and Conditions,Immunological Disease,Organismal Injury and Abnormalities	Pemphigus foliaceus	1.39e-14			ETV7,IFI27,IFI44,IFI44L,IFI6,IFIH1,IFIT1,IFIT3,ISG15,LAMP3,LGALS9,MX1,OAS1,OAS2,PLA2G4C,PLAT,STAT1,ZBED2	18
Cell Death and Survival	Apoptosis of phagocytes	1.42e-14		-0.887	ADAM8,BCL2A1,BID,BIRC3,CSF1,CSF2,CSF3,CXCL1,CXCL2,CXCL8,IL1B,IL33,IL36G,IL6,ISG15,ITGB2,LCN2,NAMPT,NFKB1,NFKBIA,PLAT,S100A8,SERPINA3,SLPI,SOD2,STAT1,STAT5A,TLR2,TNF,TNFAIP3	30
Cellular Development,Cellular Growth and Proliferation,Hematological System Development and Function,Hematopoiesis,Lymphoid Tissue Structure and Development,Tissue Development	Leukopoiesis	1.67e-14	Increased	4.779	BCL2A1,BCL3,BMP2,CARD9,CD74,CD83,CDA,CSF1,CSF2,CSF3,CXCL1,CXCL10,CXCL3,CXCL5,CXCL8,DDX58,ERN1,ETS1,FOSL1,FZD8,ICAM1,IFNGR1,IGFBP3,IL17C,IL1A,IL1B,IL23A,IL2RG,IL33,IL6,IL7R,INHBA,IRAK3,IRF7,ITGB2,ITGB3,LGALS9,LIF,LTB,MAP3K8,MSC,NFAM1,NFKB1,NFKB2,NFKBIA,NFKBIZ,PDCD1LG2,PLSCR1,POU2F2,PRDM1,PRELID1,PSMB8,PSMB9,PTGS2,RELB,RFTN1,S100A9,SOCS3,ST3GAL5,STAP2,STAT1,STAT5A,TLR2,TNF,TNFAIP3,TNFSF15,TRAF3,UBD…	71
Infectious Diseases	Replication of RNA virus	1.67e-14		-1.009	BCL3,BST2,CCL22,CES1,CXCL10,CXCL8,DDX58,DTX2,EGOT,ERN1,FDPS,IFI27,IFI6,IFIH1,IFIT1,IFITM1,IFITM3,IKBKE,IL1A,IL1B,IL32,IL6,IRF7,ISG15,ISG20,KCNG1,LGALS9,MMP9,MX1,NFKB1,NFKBIA,NOD2,OAS1,OAS3,P2RY6,PARP12,PLAU,PML,PRSS27,PTGS2,S100A12,S100A8,S100A9,SLPI,SOCS3,STAT1,TAP1,TLR2,TNF,UBD,VNN1,VNN2,ZC3H12A	53
Cell Signaling,Small Molecule Biochemistry	Synthesis of nitric oxide	2.13e-14	Increased	4.31	ADRB2,ASS1,BMP2,CSF1,CSF2,EDN1,FOSL1,HBEGF,ICAM1,IFNGR1,IGFBP3,IL1A,IL1B,IL23A,IL32,IL33,IL6,ITGB2,LIF,NCF1,NFKBIA,NMB,P2RY6,PLAU,PTGS2,S100A9,SLC7A2,SOCS3,SOD2,STAT1,TLR2,TNF,TNFAIP3,TRAF3,VEGFA,XDH,ZC3H12A	37
Cellular Movement,Hematological System Development and Function,Immune Cell Trafficking	Transmigration of granulocytes	2.17e-14		0.653	ARHGAP25,CXCL1,CXCL10,CXCL2,CXCL3,CXCL5,CXCL8,ICAM1,ICAM2,IL1B,IL6,ITGB2,ITGB3,MMP9,SLPI,SOCS3,TLR2,TNF,VAV1	19
Organismal Development	Abnormal morphology of body cavity	2.17e-14			ADAMTS9,ADRB2,AEBP1,ANGPTL4,ASB2,BCL3,BID,BMP2,C3,CCL28,CDC25B,CES1,COL9A2,CSF1,CSF2,CSF3,CTHRC1,CYP27B1,DDX58,DUSP8,EDN1,EFNA1,ERN1,ETS1,F3,FOSL1,GPR3,GRIN1,HBEGF,HSD11B1,HSD17B2,HYAL1,ICAM1,IER3,IFNGR1,IKBKE,IL1B,IL23A,IL2RG,IL33,IL6,IL7R,INHBA,IRAK3,ITGB2,ITGB3,KCNQ1,KRT4,KRT6B,LIF,LOX,LTB,MAP3K8,MARCO,MFSD2A,MMP1,MMP10,MMP9,MYPN,NCF1,NFKB1,NFKB2,NFKBIA,NFKBIZ,NKX3-1,P2RY6,PAX8,PDGFB,PGLYRP4,P…	103
Cell Morphology,Immunological Disease	Abnormal morphology of leukocytes	2.2e-14			BCL3,CCL28,CD74,CSF1,CSF2,CSF3,DDX58,ERN1,ETS1,IFNGR1,IL2RG,IL6,IL7R,ITGB2,LIPE,LTB,MMP9,NFKB2,NFKBIA,NFKBIZ,PML,PRDM1,PSMB9,RELB,RELT,TAP1,TCIM,TLR2,TNF,TNFSF14,VAV1	31
Cellular Movement,Hematological System Development and Function,Immune Cell Trafficking	Transmigration of leukocytes	2.23e-14		1.473	ARHGAP25,CD74,CSF1,CSF2,CXCL1,CXCL10,CXCL2,CXCL3,CXCL5,CXCL8,ICAM1,ICAM2,IL1B,IL6,ITGB2,ITGB3,MMP9,NOTCH4,PDCD1LG2,SLPI,SOCS3,STC1,TGM2,TLR2,TNF,VAV1,VEGFA	27
Cellular Movement,Hematological System Development and Function,Immune Cell Trafficking,Inflammatory Response	Influx of neutrophils	2.59e-14	Increased	3.216	CSF3,CXCL1,CXCL2,CXCL5,CXCL6,IL1B,IRAK3,IRF7,ITGB2,LCN2,MARCO,PLAT,PLAUR,S100A8,TLR2,TNF	16
Cell-To-Cell Signaling and Interaction,Hematological System Development and Function,Immune Cell Trafficking	Binding of granulocytes	2.81e-14	Increased	3.977	C3,CORO1A,CSF2,CXCL1,CXCL10,CXCL2,CXCL3,CXCL8,GLRX,ICAM1,IL1B,IL33,IL6,ITGA5,ITGB2,ITGB3,LGALS9,PLAU,PLAUR,S100A8,S100A9,TLR2,TNF,VAV1,VEGFA	25
Cancer,Organismal Injury and Abnormalities	Advanced malignant tumor	3.01e-14	Increased	3.798	ANGPTL4,BMP2,BPIFA1,C1R,C3,CD74,CD82,CDA,CSF1,CSF2,CSF3,CSTB,CTHRC1,CXCL1,CXCL2,CXCL3,CXCL5,CXCL6,CXCL8,DDX58,DUSP4,EDN1,EFNA1,EPB41L3,EPHA2,EPSTI1,F3,FDPS,GABRP,GLRX,HSD11B1,ICAM1,IFITM3,IFNGR1,IKBKE,IL1A,IL1B,IL23A,IL2RG,IL6,INHBA,IRF7,ITGB2,ITGB3,KCNJ2,LCN2,LGALS9,LOX,LTB,LUC7L2,MMP1,MMP10,MMP9,MSC,MSLN,MX1,NCF2,NEDD9,NFKB1,NFKBIA,NOTCH4,OLFML3,PLAT,PLAU,PLAUR,PML,PTGS2,S100P,SERPINB2,SHBG,SLP…	89
Cell-To-Cell Signaling and Interaction	Response of myeloid leukocytes	3.14e-14	Increased	3.405	C3,CSF2,CSF3,CXCL1,CXCL10,CXCL3,CXCL8,F3,GLRX,ICAM1,IL1B,IL33,ITGB2,ITGB3,LCN2,NOD2,PLAU,PLAUR,RELB,S100A9,SAA1,TLR2,TNF	23
Cellular Development,Cellular Growth and Proliferation,Hematological System Development and Function,Hematopoiesis,Lymphoid Tissue Structure and Development,Tissue Development	Hematopoiesis of mononuclear leukocytes	3.33e-14	Increased	4.044	BCL2A1,BCL3,BMP2,CARD9,CD74,CD83,CDA,CSF1,CSF2,CSF3,CXCL1,CXCL10,CXCL5,DDX58,ERN1,ETS1,FOSL1,FZD8,ICAM1,IFNGR1,IGFBP3,IL1A,IL1B,IL23A,IL2RG,IL33,IL6,IL7R,INHBA,IRAK3,IRF7,ITGB2,ITGB3,LGALS9,LIF,LTB,MSC,NFAM1,NFKB1,NFKB2,NFKBIA,NFKBIZ,PDCD1LG2,POU2F2,PRDM1,PRELID1,PSMB8,PSMB9,PTGS2,RELB,RFTN1,SOCS3,ST3GAL5,STAP2,STAT1,STAT5A,TLR2,TNF,TNFAIP3,TNFSF15,TRAF3,VAV1,VEGFA,WNT4	64
Inflammatory Response	Degranulation	3.37e-14	Increased	3.082	ACTN1,ADAM8,ANXA3,ARHGAP45,BST2,C3,CDA,CORO1A,CSF2,CSTB,CXCL1,CXCL3,CXCL8,ETS1,GLRX,GRIN1,HSD11B1,IL1B,IL23A,IL33,ITGB2,ITGB3,LCN2,LGALS9,LRG1,MMP9,NFAM1,NFKB1,PADI2,PDGFB,PLAT,PLAU,PLAUR,PLSCR1,PRSS3,PTPRN2,RHOF,S100A12,S100A7,S100A8,S100A9,S100P,SERPINA3,SERPINB1,SERPINB3,SLPI,STAP2,STAT5A,TLR2,TNF,TNFAIP3,TUBA4A,TUBB4B,VAV1,VEGFA,VNN1	56
Cell-To-Cell Signaling and Interaction	Immune response of myeloid cells	4.46e-14	Increased	4.583	C3,CCL22,CSF2,CSF3,CXCL1,CXCL10,CXCL3,CXCL8,DDX58,ERN1,F3,GLRX,HSH2D,ICAM1,IL1B,IL33,IL6,ISG15,ITGB2,ITGB3,LCN2,MARCO,NOD2,PLAU,PLAUR,RELB,S100A9,SAA1,TGM2,TLR2,TNF	31
Cell Death and Survival,Gastrointestinal Disease,Hepatic System Disease,Organismal Injury and Abnormalities	Necrosis of liver	4.96e-14		1.815	BID,BIRC3,C3,CXCL10,CXCL3,DUSP4,F3,HBEGF,IER3,IFNGR1,IL1B,IL33,IL6,INHBA,ITGB2,ITGB3,LIF,MAP3K8,MMP9,NCF1,NFKB1,NFKBIA,PDGFB,PTGS2,SAA1,SOCS3,SOD2,STAT1,TLR2,TNF,TNFRSF10A,TNFSF14,TNIP1	33
Inflammatory Response,Neurological Disease	Inflammation of central nervous system	5.16e-14		1.28	C3,CD74,CORO1A,CSF2,CSF3,CXCL10,EHD1,FDPS,GABRP,IDI1,IFI35,IFITM3,IFNGR1,IL17C,IL1B,IL23A,IL2RG,IL6,IRF9,ISG15,ITGB3,LIF,MAP3K8,MMP9,NCF1,NFKB2,NFKBIA,NFKBIZ,OLFML3,PDCD1LG2,PLAT,PRDM1,PSMB8,PSMB9,PTGS2,RFTN1,SERPINB1,SLAMF9,STAT1,TLR2,TNF,TNFAIP3,TNFSF14,TNFSF15,TRAF3,VEGFA,XDH	47
Cancer,Hematological Disease,Immunological Disease,Organismal Injury and Abnormalities	Non-Hodgkin lymphoma	5.48e-14			ADAMTS9,BCL3,BIRC3,BPIFA1,C11orf94,C1QTNF1,C1R,C3,CCL20,CCL22,CD83,CDC25B,CDC34,COL6A2,CXCL10,CXCL8,DDX58,DUSP4,DUSP8,EHD1,EPHA2,ETS1,FDPS,ICAM1,IER3,IFI35,IFI44,IFI44L,IFI6,IFIT3,IFITM1,IGFBP3,IKBKE,IL1B,IL2RG,IL32,IL33,IL6,IL7R,IRF7,ISG15,ISG20,ITGA5,ITGB3,KIF21B,KMO,KRT4,LIF,MAP3K8,MICAL2,MICB,MMP1,MMP9,MX1,NFKB1,NFKB2,NFKBIA,NFKBIE,OAS1,OAS2,PDCD1LG2,PDGFB,POU2F2,PRDM1,PSMB8,PSMB9,PTGS2,PTPRN…	93
Cellular Function and Maintenance	Function of lymphatic system cells	6e-14		1.081	ADRB2,BCL3,BIRC3,CD74,CXCL10,ERN1,ETS1,HSH2D,ICAM1,IFNGR1,IL1B,IL23A,IL2RG,IL33,IL6,IRF7,LGALS9,LTB,MMP9,NEDD9,NFKB1,NOD2,PDCD1LG2,PRDM1,RELB,SLPI,STAP2,STAT1,STAT5A,TAP1,TGM2,TLR2,TNF,TNFSF14,TRAF3,UBD,VAV1	37
Cell-To-Cell Signaling and Interaction,Cellular Growth and Proliferation,Hematological System Development and Function	Stimulation of lymphocytes	6.36e-14	Increased	3.828	C3,CD74,CD82,CD83,CSF2,CSF3,CXCL10,EPHA2,IL1B,IL23A,IL33,IL6,KRT17,LCN2,MAP3K8,MSLN,NOD2,PDCD1LG2,RELB,TNF,TNFAIP3,TNFSF14,TNFSF15,VAV1,XDH	25
Cell-To-Cell Signaling and Interaction,Hematological System Development and Function,Inflammatory Response	Immune response of neutrophils	6.43e-14	Increased	3.907	C3,CSF2,CSF3,CXCL1,CXCL10,CXCL3,CXCL8,F3,GLRX,ICAM1,ITGB2,ITGB3,LCN2,NOD2,PLAU,PLAUR,RELB,SAA1,TNF	19
Cancer,Dermatological Diseases and Conditions,Hematological Disease,Immunological Disease,Organismal Injury and Abnormalities	Non-Hodgkin cutaneous lymphoma	6.67e-14			CXCL10,IFI35,IFI44,IFI6,IFITM1,IL2RG,IL6,IRF7,ISG15,ISG20,MICB,MX1,NFKB2,NFKBIA,OAS1,OAS2,PTPRN2,STAT1,TLR2,TNF,TNFAIP3,TUBA1A,TUBA1C,TUBA4A,TUBB3,TUBB4B,VAV1	27
Cellular Movement,Hematological System Development and Function,Immune Cell Trafficking	Homing of mononuclear leukocytes	7.28e-14	Increased	3.478	ADAM8,CCL20,CCL22,CCL28,CD74,CHST2,CSF2,CXCL10,CXCL16,CXCL3,CXCL6,CXCL8,CYP7B1,IL1B,INHBA,MMP9,NEDD9,NFKB2,PDGFB,PLAU,PLAUR,S100A12,S100A7,S100A7A,SAA1,SERPINA3,SOCS3,TLR2,TNF,TNFSF14,VEGFA	31
Cell-To-Cell Signaling and Interaction	Binding of myeloid cells	7.28e-14	Increased	4.048	C3,CORO1A,CSF1,CSF2,CXCL1,CXCL10,CXCL2,CXCL3,CXCL8,F3,GLRX,ICAM1,IL1A,IL1B,IL33,IL6,ITGA5,ITGB2,ITGB3,LGALS9,MARCO,PLAU,PLAUR,PTGS2,S100A8,S100A9,STAT1,TLR2,TNF,VAV1,VEGFA	31
Gastrointestinal Disease,Hepatic System Disease,Organismal Injury and Abnormalities	Liver Damage	7.66e-14	Increased	2.335	C3,CSF3,CXCL1,CXCL10,EDN1,IFIH1,IFNGR1,IL17C,IL1A,IL1B,IL2RG,IL6,INHBA,ITGB2,KMO,LIF,LTB,MAP3K8,MMP9,NCF1,NFKB1,PLAU,PTGS2,SAA1,SAA2,STAT1,STK25,TLR2,TNF,TNFAIP3	30
Organismal Injury and Abnormalities	Wound	8.05e-14		1.709	ADRB2,AEBP1,BID,C3,CFB,CSF1,CSF2,CSF3,EREG,ETS1,HBEGF,ICAM1,IL1A,IL33,IL6,INHBA,ITGA5,ITGB2,ITGB3,KRT6B,LOX,MMP9,PDGFB,PLAT,PLAU,PTGS2,SERPINB2,SLPI,SOD2,TLR2,TNF,VEGFA	32
Dermatological Diseases and Conditions,Hematological Disease,Immunological Disease,Organismal Injury and Abnormalities	Lymphoproliferative disorder of the skin	8.59e-14			CXCL10,DUSP4,IFI35,IFI44,IFI6,IFITM1,IL2RG,IL6,IRF7,ISG15,ISG20,KRT4,MICB,MX1,NFKB2,NFKBIA,OAS1,OAS2,PTPRN2,STAT1,TLR2,TNF,TNFAIP3,TUBA1A,TUBA1C,TUBA4A,TUBB3,TUBB4B,VAV1	29
Organismal Injury and Abnormalities,Respiratory Disease	Lung injury	8.83e-14		0.72	C2,C3,CFB,CSF2,CXCL10,CXCL8,EDN1,ERN1,F3,GABRP,HSH2D,ICAM1,IGFBP3,IL1B,IL33,IL6,ITGB2,KMO,MARCO,NAMPT,NCF1,PLAT,PLAUR,PTGS2,S100A8,SAA1,SOCS3,STAT1,TLR2,TNC,TNF,VEGFA	32
Cell Death and Survival	Cell viability	1.03e-13	Increased	4.526	ASS1,BCL2A1,BCL3,BID,BIK,BMP2,C3,CD74,CD82,CES1,CSF1,CSF2,CSF3,CXCL1,CXCL10,CXCL2,CXCL3,CXCL8,EDN1,EFNA1,EGOT,EPHA2,EREG,ERN1,FA2H,FABP6,FOSL1,HBEGF,HDGF,HSH2D,HYAL1,ICAM1,IER3,IFIH1,IGFBP3,IKBKE,IL17C,IL1A,IL1B,IL2RG,IL33,IL6,IL7R,INPP5J,ITGB2,ITGB3,KHK,LCN2,LIF,MAP3K8,MAPK12,MICAL2,MMP1,MMP13,MMP9,MX1,NAMPT,NCF2,NFKB1,NFKB2,NFKBIA,NKX3-1,NRCAM,PLAT,PLAU,PLSCR1,PML,POU2F2,PRDM1,PTGS2,PTPRN2,RASS…	105
Connective Tissue Disorders,Inflammatory Disease,Inflammatory Response,Organismal Injury and Abnormalities,Skeletal and Muscular Disorders	Experimentally-induced arthritis	1.04e-13	Increased	2.939	BCL3,C3,CFB,CSF2,CSF3,CXCL2,CXCL6,CXCL8,ERN1,IFNGR1,IL1B,IL23A,IL33,IL6,LIPE,MMP9,NAMPT,NFKB1,NFKBIA,NOD2,PLAU,PTGS2,STAT1,TLR2,TNF,TNFSF15	26
Organismal Survival	Morbidity or mortality	1.12e-13	Decreased	-7.985	ADAMTS9,ADRB2,AEBP1,ANGPTL4,ANKLE1,ASS1,ATP12A,B3GALT5,BCL2A1,BCL3,BID,BIRC3,BMP2,BPIFA1,C3,CARD9,CCL22,CD74,CDA,CFB,COL6A2,CSF1,CSF2,CSF3,CSTB,CXCL10,CXCL2,CXCL3,CXCL5,CXCL6,CXCL8,CYP7B1,DDX58,DUOX2,EDN1,EHD1,EPB41L3,ERN1,ETS1,F3,FOSL1,GJB2,GRIN1,HBEGF,HSD17B2,ICAM1,IFIH1,IFNGR1,IGFBP3,IKBKE,IL1A,IL1B,IL23A,IL33,IL36G,IL6,INHBA,IRAK2,IRAK3,IRF7,IRF9,ISG15,ITGA5,ITGB2,ITGB3,KCNJ2,KCNQ1,KRT6B,LCN2…	146
Connective Tissue Disorders,Inflammatory Disease,Inflammatory Response,Organismal Injury and Abnormalities,Skeletal and Muscular Disorders	Polyarthritis	1.2e-13	Increased	2.027	CCL20,CD74,CD83,CDA,CSF2,CSF3,ERN1,FOSB,IFNGR1,IL1A,IL1B,IL23A,IL33,IL6,NFKB1,NFKBIA,PLAUR,PRDM1,PTGS2,S100A12,S100A8,S100A9,STAT1,TLR2,TNF,TNFAIP3,TNFSF15	27
Cancer,Organismal Injury and Abnormalities,Tumor Morphology	Invasion of tumor	1.27e-13	Increased	4.102	BMP2,CD82,CSF1,CSF3,CXCL1,CXCL2,CXCL5,CXCL6,EDN1,EPHA2,ETS1,F3,HBEGF,HYAL1,ICAM1,IL6,ITGA5,LOX,MMP1,MMP9,NEDD9,PLAU,PLAUR,PTGS2,S100A7,S100A8,S100A9,S100P,SLPI,SPDEF,TRAF3,TYMP	32
Cellular Development,Connective Tissue Development and Function,Skeletal and Muscular System Development and Function,Tissue Development	Differentiation of osteoclasts	1.3e-13	Increased	3.064	ADAM8,ADRB2,BMP2,C3,CSF1,CSF2,CXCL8,EPHA2,FOSL1,IFNGR1,IL1A,IL23A,IL32,IL33,IL6,INHBA,IRAK3,LIF,PRDM1,PTGS2,S100A8,SBNO2,SOCS3,STAT1,TLR2,TNC,TNF,TNFSF14,VEGFA	29
Cancer,Organismal Injury and Abnormalities	Anogenital cancer	1.39e-13		-1.746	ACTBL2,ACTN1,ADAM28,ADAM8,ADAMTS6,ADAMTS9,ADAP2,ADRB2,AEBP1,ALOX15B,ANGPTL4,ANKLE1,ANXA3,ANXA9,ARHGAP25,ARHGAP45,ASB2,ASS1,ASTN1,ATG16L2,B3GALT5,BCL3,BIK,BMP2,C11orf94,C17orf67,C1QTNF1,C1R,C1S,C2,C3,CD74,CD82,CD83,CDA,CDC25B,CDC42EP1,CDRT1,CEACAM7,CES1,CFB,CGB7,CHST2,CNGB1,COL6A2,COL8A1,CPAMD8,CSF1,CSF2,CSF3,CSGALNACT1,CSRNP1,CTU2,CWH43,CXCL1,CXCL10,CXCL16,CXCL2,CXCL3,CXCL6,CXCL8,CYP27B1,CYP7B1,D…	336
Metabolic Disease,Organismal Injury and Abnormalities	Glucose metabolism disorder	1.52e-13		-0.403	ADAMTS6,ADAMTS9,ADRB2,AEBP1,ANGPTL4,ASB2,BCL3,BID,BMP2,BPGM,C1S,C2,C3,CCL22,CD74,CFB,CNGB1,COL6A2,COL8A1,COL9A2,CTHRC1,CWH43,CXCL1,CXCL10,CXCL16,CXCL8,CYP7B1,EDN1,ERN1,F3,FXYD5,GABRP,GPAT3,GRIN1,GRIN2D,HCAR3,HERC6,HSD11B1,HYAL1,ICAM1,IFI44,IFIH1,IFIT1,IFIT3,IFITM3,IFNGR1,IGFBP3,IL1A,IL1B,IL23A,IL33,IL6,IL7R,IRAK3,IRF7,ITGB2,ITGB3,KCNJ2,KCNQ1,KMO,KYNU,LCN2,LIPE,LUC7L2,MFSD2A,MICB,MMP9,MUC21,NCF1,N…	107
Cell Morphology	Morphology of blood cells	1.65e-13			BCL3,C3,CCL28,CD74,CSF1,CSF2,CSF3,CXCL8,DDX58,ERN1,ETS1,F3,ICAM1,ICAM2,IFNGR1,IL2RG,IL36G,IL6,IL7R,ITGB2,LIF,LIPE,LTB,MARCO,MMP9,NFKB2,NFKBIA,NFKBIZ,NOD2,PML,PRDM1,PSMB9,RELB,RELT,SLC11A2,STAT1,STAT5A,TAP1,TCIM,TLR2,TNF,TNFSF14,VAV1,ZC3H12A	44
Cellular Development,Cellular Growth and Proliferation,Hematological System Development and Function,Lymphoid Tissue Structure and Development	Proliferation of mononuclear leukocytes	1.66e-13	Increased	3.724	ADRB2,BCL2A1,BCL3,BIRC3,C3,CCL22,CD74,CD83,CORO1A,CSF1,CSF2,CSF3,CXCL2,CXCL8,EFNA1,EHD1,EPHA2,ETS1,HSH2D,ICAM1,IFNGR1,IL1A,IL1B,IL23A,IL2RG,IL33,IL6,IL7R,INHBA,ISG15,ISG20,ITGA5,ITGB2,ITGB3,LGALS9,LTB,MAP3K8,MMP9,NFKB1,NFKB2,NFKBIA,PDCD1LG2,PLAU,PLAUR,POU2F2,PRDM1,PTGS2,RELB,RELT,SH2D2A,SLPI,SOCS3,ST3GAL5,STAP2,STAT1,STAT5A,TLR2,TNF,TNFAIP3,TNFSF14,TNFSF15,TRAF3,VAV1,VEGFA,ZP3	65
Cell Death and Survival	Apoptosis of myeloid cells	1.7e-13		-0.814	ADAM8,BCL2A1,BID,BIRC3,CSF1,CSF2,CSF3,CXCL1,CXCL2,CXCL8,IL1B,IL33,IL36G,IL6,IRAK3,ISG15,ITGB2,LCN2,LGALS9,NAMPT,NFKBIA,PLAT,S100A8,SERPINA3,SLPI,SOD2,STAT1,STAT5A,TLR2,TNF	30
Cell Death and Survival,Organismal Injury and Abnormalities	Cell death of epithelial cells	1.71e-13		1.06	BCL2A1,BID,BIK,BIRC3,CXCL10,CXCL3,CXCL8,EDN1,EPHA2,ERN1,F3,ICAM1,IER3,IFIH1,IFNGR1,IGFBP3,IL1B,IL33,IL6,INHBA,IRAK3,ITGA5,LCN2,MAP3K8,MLKL,NAMPT,NCF1,NFKB1,NFKBIA,OAS1,OAS2,OAS3,PLAT,PLAU,PLAUR,PTGS2,RELB,SAA1,SEMA7A,SGPP2,SOCS3,SOD2,STAT1,TGM2,TLR2,TNF,TNFAIP3,TNFRSF10A,TNFSF14,TNIP1,UBD,VEGFA	52
Cell-To-Cell Signaling and Interaction,Hematological System Development and Function,Immune Cell Trafficking,Inflammatory Response	Activation of neutrophils	1.81e-13	Increased	3.962	C3,CCL22,CSF2,CSF3,CXCL1,CXCL3,CXCL6,CXCL8,EDN1,IL1A,IL1B,IL6,ITGB2,LCN2,S100A7,SAA1,SLPI,TLR2,TNF,VAV1	20
Cellular Growth and Proliferation,Connective Tissue Development and Function,Tissue Development	Proliferation of connective tissue cells	2.04e-13	Increased	4.331	AEBP1,BMP2,CD74,CSF1,CSF2,CSF3,CTHRC1,CXCL3,CXCL8,CYP27B1,DUSP4,EDN1,EFNA1,EPHA2,EREG,ERN1,FOSB,FOSL1,HBEGF,HDGF,IGFBP3,IL17C,IL1A,IL1B,IL36G,IL6,INHBA,ITGA5,ITGB3,KRT17,LIF,LOX,MMP9,NFKB1,NFKB2,NFKBIA,NRCAM,PDGFB,PID1,PLAT,PLAU,PLAUR,PML,PTGS2,RELB,S100A9,SAA1,SOCS3,SOD2,STAT1,STC1,TGM1,TNF,TNFRSF10A,TNFSF15,TRAF3,XDH	57
Cell-To-Cell Signaling and Interaction,Cellular Movement,Hematological System Development and Function,Immune Cell Trafficking	Recruitment of mononuclear leukocytes	2.04e-13	Increased	3.698	BCL3,CCL20,CCL22,CCL28,CSF1,CSF2,CSF3,CXCL10,CXCL16,CXCL3,CXCL8,DDX58,ETS1,F3,ICAM1,IL1B,IL23A,IL33,IL6,NOD2,STAT5A,TLR2,TNF,VAV1	24
Cancer,Organismal Injury and Abnormalities	Head and neck tumor	2.17e-13		1.387	ACTBL2,ACTN1,ACTRT3,ADAM28,ADAM8,ADAMTS6,ADAMTS9,ADAP2,ADRB2,AEBP1,ALOX15B,AMTN,ANGPTL4,ANKLE1,ANXA9,ARHGAP25,ARHGAP45,ASB2,ASS1,ASTN1,ATG16L2,ATP12A,B3GALT5,B4GALNT2,BCL3,BID,BIK,BIRC3,BMP2,BPGM,BPIFA1,C11orf91,C15orf62,C1R,C1S,C2,C3,C6orf223,CARD9,CCDC24,CCDC9B,CCIN,CCL20,CCL28,CD74,CD82,CD83,CDA,CDC25B,CDC34,CDC42EP1,CDC42EP2,CDRT1,CEACAM7,CES1,CFB,CGB7,CHST2,CNGB1,COL6A2,COL8A1,COL9A2,CORO1A,…	412
Cardiovascular System Development and Function,Cellular Movement	Migration of endothelial cells	2.21e-13	Increased	4.659	ANGPTL4,ANXA3,BMP2,CD82,CDC42EP1,CSF2,CSF3,CXCL1,CXCL8,EDN1,EFNA1,ETS1,F3,ICAM1,IGFBP3,IL1B,IL33,ITGB2,ITGB3,LOX,MAPK12,MMP13,MMP9,PDGFB,PLAU,PLAUR,PML,PRSS3,PTGS2,S100P,SAA1,SH2D2A,SPRY4,STAT5A,STC1,TNF,TNFSF15,VEGFA,WNT7A,ZC3H12A,ZG16B	41
Cell Death and Survival	Cell death of phagocytes	2.26e-13		-0.654	ADAM8,BCL2A1,BID,BIRC3,CSF1,CSF2,CSF3,CXCL1,CXCL2,CXCL8,IL1B,IL33,IL36G,IL6,ISG15,ITGB2,LCN2,MLKL,NAMPT,NFKB1,NFKBIA,PLAT,S100A8,SERPINA3,SLPI,SOD2,STAT1,STAT5A,TLR2,TNF,TNFAIP3	31
Cellular Development,Cellular Growth and Proliferation,Embryonic Development,Hematological System Development and Function,Hematopoiesis,Lymphoid Tissue Structure and Development,Organ Development,Organismal Development,Tissue Development	Lymphopoiesis	2.38e-13	Increased	3.762	BCL2A1,BCL3,BMP2,CARD9,CD74,CD83,CSF2,CSF3,CXCL1,CXCL10,CXCL5,DDX58,ERN1,ETS1,FOSL1,FZD8,ICAM1,IFNGR1,IGFBP3,IL1A,IL1B,IL23A,IL2RG,IL33,IL6,IL7R,INHBA,IRAK3,ITGB2,LGALS9,LIF,LTB,MSC,NFAM1,NFKB1,NFKB2,NFKBIA,NFKBIZ,PDCD1LG2,POU2F2,PRDM1,PRELID1,PSMB8,PSMB9,PTGS2,RELB,RFTN1,SOCS3,ST3GAL5,STAP2,STAT1,STAT5A,TLR2,TNF,TNFAIP3,TNFSF15,TRAF3,VAV1,VEGFA,WNT4	60
Cell-mediated Immune Response,Cellular Function and Maintenance,Hematological System Development and Function	T cell homeostasis	2.44e-13	Increased	3.826	BCL2A1,BCL3,BMP2,CARD9,CD74,CD83,CORO1A,CSF2,CXCL1,CXCL10,CXCL5,DDX58,ETS1,FZD8,ICAM1,IFNGR1,IGFBP3,IL1A,IL1B,IL23A,IL2RG,IL33,IL6,IL7R,INHBA,IRAK3,ITGB2,LGALS9,LIF,LTB,NFKBIA,NFKBIZ,PDCD1LG2,PRDM1,PRELID1,PSMB8,PSMB9,PTGS2,RELB,RFTN1,SOCS3,ST3GAL5,STAP2,STAT1,STAT5A,TLR2,TNF,TNFAIP3,TNFSF15,TRAF3,VAV1,VEGFA,WNT4	53
Cell-To-Cell Signaling and Interaction,Hematological System Development and Function,Immune Cell Trafficking,Inflammatory Response	Adhesion of neutrophils	2.58e-13	Increased	3.949	C3,CORO1A,CSF2,CXCL1,CXCL2,CXCL3,CXCL8,GLRX,ICAM1,IL1B,IL6,ITGB2,PLAU,PLAUR,S100A8,S100A9,TLR2,TNF,VAV1,VEGFA	20
Cancer,Cellular Development,Cellular Growth and Proliferation,Organismal Injury and Abnormalities,Tumor Morphology	Proliferation of tumor cells	2.62e-13	Increased	3.541	ADAM28,BIK,BMP2,CD82,CSF1,CSF2,CSF3,CXCL1,CXCL3,CXCL8,CYP27B1,EDN1,EFNA1,EPHA2,F3,FOSL1,HBEGF,HDGF,IER3,IGFBP3,IKBKE,IL1A,IL1B,IL32,IL6,INHBA,KCTD11,LCN2,LIF,LOX,MMP9,NFKBIA,NKX3-1,PDGFB,PLAT,PLAU,PLAUR,PRSS3,PTGS2,S100A7,S100A9,SLPI,SOCS3,SPDEF,STAT1,TLR2,TNF,VEGFA	48
Free Radical Scavenging	Production of reactive oxygen species	2.62e-13	Increased	4.837	BID,BMP2,C3,CARD9,CFB,CSF1,CSF2,CSF3,CXCL2,CXCL8,EDN1,ETS1,ICAM1,IL1B,IL32,IL33,IL6,ITGA5,ITGB2,ITGB3,MAP3K8,MLKL,MMP1,NCF1,NCF2,NFKBIA,NOD2,PRELID1,PSMB8,PTGS2,S100A8,SERPINA3,SH2D2A,SMOX,SOD2,STAT5A,TGM2,TLR2,TNF,TRAF3,VAV1,VEGFA,XDH	43
Cancer,Organismal Injury and Abnormalities	Metastasis	2.62e-13	Increased	3.709	ANGPTL4,BMP2,BPIFA1,C1R,C3,CD82,CDA,CSF1,CSF2,CSF3,CSTB,CTHRC1,CXCL1,CXCL2,CXCL3,CXCL5,CXCL6,CXCL8,DDX58,DUSP4,EDN1,EPB41L3,EPHA2,EPSTI1,F3,FDPS,GLRX,ICAM1,IFITM3,IFNGR1,IKBKE,IL1A,IL1B,IL23A,IL2RG,IL6,INHBA,IRF7,ITGB2,ITGB3,KCNJ2,LCN2,LGALS9,LOX,LTB,LUC7L2,MMP1,MMP10,MMP9,MSC,MX1,NCF2,NEDD9,NFKB1,NFKBIA,OLFML3,PLAT,PLAU,PLAUR,PML,PTGS2,S100P,SERPINB2,SHBG,SLPI,SOCS3,SOD2,STAT1,TGM2,TLR2,TNC,TNF,…	82
Cellular Movement	Migration of tumor cells	2.72e-13	Increased	3.528	CD74,CD82,CSF1,CSF2,CSF3,CXCL1,CXCL10,CXCL8,EPHA2,F3,HBEGF,IL6,ITGA5,MMP13,MMP9,NEDD9,NFKBIA,NKX3-1,PARP9,PLAU,PLAUR,PRSS3,PTGS2,S100P,SERPINB2,SLPI,SPDEF,STAT1,TNC,TNF,VEGFA	31
Cellular Development,Cellular Growth and Proliferation	Cell proliferation of tumor cell lines	2.73e-13	Increased	3.27	ACTN1,ALOX15B,ANGPTL4,ASS1,BCL3,BID,BIRC3,BMP2,CCL20,CCL22,CD74,CDC25B,CSF1,CSF2,CSF3,CXCL1,CXCL10,CXCL8,DDX58,DUSP4,EDN1,EFNA1,EIF5A2,EPB41L3,EPHA2,EREG,ETS1,ETV7,F3,FDPS,FOSB,FOSL1,FZD8,G0S2,GABRP,HBEGF,HDGF,HSD11B1,HYAL1,IER3,IFITM1,IFITM3,IGFBP3,IKBKE,IL1A,IL1B,IL23A,IL2RG,IL32,IL33,IL6,INHBA,ITGA5,ITGB3,KCTD11,KRT17,LARGE2,LCN2,LIF,LINC00472,LOX,MAPK12,MIF4GD,MMP1,MMP10,MMP9,MSLN,NAMPT,NEDD9…	121
Cellular Compromise,Inflammatory Response	Degranulation of cells	2.8e-13	Increased	2.931	ACTN1,ADAM8,ANXA3,ARHGAP45,BST2,C3,CDA,CORO1A,CSTB,CXCL1,CXCL3,CXCL8,ETS1,GRIN1,HSD11B1,IL1B,IL23A,IL33,ITGB2,ITGB3,LCN2,LGALS9,LRG1,MMP9,NFAM1,NFKB1,PADI2,PDGFB,PLAT,PLAU,PLAUR,PLSCR1,PRSS3,PTPRN2,RHOF,S100A12,S100A7,S100A8,S100A9,S100P,SERPINA3,SERPINB1,SERPINB3,SLPI,STAP2,STAT5A,TLR2,TNF,TNFAIP3,TUBA4A,TUBB4B,VAV1,VEGFA,VNN1	54
Cellular Function and Maintenance	Homeostasis of leukocytes	2.88e-13	Increased	3.898	BCL2A1,BCL3,BMP2,CARD9,CD74,CD83,CORO1A,CSF2,CXCL1,CXCL10,CXCL5,CXCL6,DDX58,ETS1,FZD8,ICAM1,IFNGR1,IGFBP3,IL1A,IL1B,IL23A,IL2RG,IL33,IL6,IL7R,INHBA,IRAK3,ITGB2,LGALS9,LIF,LTB,NFKBIA,NFKBIZ,PDCD1LG2,PDE4B,PRDM1,PRELID1,PSMB8,PSMB9,PTGS2,RELB,RFTN1,SOCS3,ST3GAL5,STAP2,STAT1,STAT5A,TLR2,TNF,TNFAIP3,TNFSF15,TRAF3,VAV1,VEGFA,WNT4	55
Cell-To-Cell Signaling and Interaction	Response of granulocytes	3.08e-13	Increased	3.906	C3,CSF2,CSF3,CXCL1,CXCL10,CXCL3,CXCL8,F3,GLRX,ICAM1,ITGB2,ITGB3,LCN2,NOD2,PLAU,PLAUR,RELB,SAA1,TLR2,TNF	20
Cellular Development,Hematological System Development and Function,Lymphoid Tissue Structure and Development	Maturation of dendritic cells	3.4e-13	Increased	3.215	CCL20,CD83,CSF2,DDX58,ICAM1,IFIH1,IL1A,IL1B,IL23A,IL36G,IL6,INHBA,ITGB2,LGALS9,NFKB2,PRDM1,RELB,STAT1,TLR2,TNF,TNFSF14,VEGFA	22
Cell-mediated Immune Response,Cellular Movement,Hematological System Development and Function,Immune Cell Trafficking	T cell migration	3.51e-13	Increased	4.008	ADAM8,C3,CCL20,CCL22,CCL28,CD74,CXCL1,CXCL10,CXCL16,CXCL8,ICAM1,IFNGR1,IL17C,IL1B,IL23A,IL33,IL6,ITGB2,ITGB3,LTB,MMP9,PDCD1LG2,PLAU,PTGS2,S100A7,SAA1,SOCS3,STAP2,STAT1,TGM2,TLR2,TNF,TNFRSF10A,TNFSF14,TNIP1,VAV1	36
Cell-To-Cell Signaling and Interaction,Cellular Movement	Recruitment of lymphatic system cells	3.7e-13	Increased	3.285	BCL3,CCL20,CCL22,CCL28,CSF2,CSF3,CXCL10,CXCL16,CXCL3,CXCL8,DDX58,ETS1,ICAM1,IL1B,IL33,IL6,STAT5A,TLR2,TNF,VAV1,VEGFA	21
Cell-mediated Immune Response,Cellular Development,Cellular Function and Maintenance,Cellular Growth and Proliferation,Embryonic Development,Hematological System Development and Function,Hematopoiesis,Lymphoid Tissue Structure and Development,Organ Development,Organismal Development,Tissue Development	T cell development	3.81e-13	Increased	3.724	BCL2A1,BCL3,BMP2,CARD9,CD74,CD83,CSF2,CXCL1,CXCL10,CXCL5,DDX58,ETS1,FZD8,ICAM1,IFNGR1,IGFBP3,IL1A,IL1B,IL23A,IL2RG,IL33,IL6,IL7R,INHBA,IRAK3,ITGB2,LGALS9,LIF,LTB,NFKBIA,NFKBIZ,PDCD1LG2,PRDM1,PRELID1,PSMB8,PSMB9,PTGS2,RELB,RFTN1,SOCS3,ST3GAL5,STAP2,STAT1,STAT5A,TLR2,TNF,TNFAIP3,TNFSF15,TRAF3,VAV1,VEGFA,WNT4	52
Cell-To-Cell Signaling and Interaction,Hematological System Development and Function,Immune Cell Trafficking,Inflammatory Response	Activation of mononuclear leukocytes	4.25e-13	Increased	3.581	BCL3,C3,CCL22,CD74,CD83,CORO1A,CSF1,CSF2,CXCL10,CXCL8,DDX58,ETS1,HSH2D,ICAM1,IL1A,IL1B,IL23A,IL2RG,IL33,IL6,IRAK3,ITGA5,ITGB2,LGALS9,MAP3K8,MICB,NCF1,NFKB1,NFKB2,NFKBIA,NFKBIZ,NOD2,PDCD1LG2,PRDM1,RELB,S100A12,S100A9,SAA1,STAT1,STAT5A,TLR2,TNC,TNF,TNFAIP3,TNFSF14,TRAF3,VAV1,VEGFA	48
Organismal Injury and Abnormalities	Edema	4.49e-13		0.769	ADRB2,ANGPTL4,C1R,C1S,C3,CEACAM7,CSF3,CXCL10,CXCL8,EDN1,EPHA2,F3,FA2H,GABRP,HSD11B1,ICAM1,IL33,IL6,IRAK3,ITGB2,KCNQ1,LIF,MAP3K8,NFKBIZ,PDGFB,PLAT,PLAU,PRSS3,PTGS2,SERPINB3,SLC39A8,STAT1,TLR2,TNF,TUBA1A,TUBA1C,TUBA4A,TUBB3,TUBB4B,TYMP,VEGFA	41
Gastrointestinal Disease,Inflammatory Disease,Inflammatory Response,Organismal Injury and Abnormalities	Ulcerative colitis	5.1e-13			CXCL10,CXCL2,CXCL3,CXCL5,CXCL8,EDN1,GABRP,GRIN1,GRIN2D,HSD11B1,ICAM1,IL1B,IL23A,IL33,IL6,ITGB3,LCN2,MMP9,NFKB1,NOD2,PDE4B,PTGS2,S100A8,SGPP2,SLPI,SOCS3,STRA6,TLR2,TNF,VEGFA,XDH	31
Cellular Function and Maintenance	Function of mononuclear leukocytes	5.23e-13		1.054	ADRB2,BCL3,BIRC3,CD74,CSF1,CXCL10,ERN1,ETS1,HSH2D,ICAM1,IFNGR1,IL1B,IL23A,IL2RG,IL33,IL6,IRF7,LGALS9,NEDD9,NFKB1,NOD2,PDCD1LG2,RELB,SLPI,STAP2,STAT1,STAT5A,TAP1,TGM2,TLR2,TNF,TNFSF14,TRAF3,UBD,VAV1	35
Cellular Movement,Hematological System Development and Function,Immune Cell Trafficking,Inflammatory Response	Transmigration of neutrophils	5.32e-13		0.283	ARHGAP25,CXCL1,CXCL2,CXCL3,CXCL5,CXCL8,ICAM1,IL1B,IL6,ITGB2,ITGB3,MMP9,SLPI,SOCS3,TLR2,TNF,VAV1	17
Inflammatory Disease,Inflammatory Response,Organismal Injury and Abnormalities,Respiratory Disease	Inflammation of lung	5.37e-13		0.453	ADRB2,ANXA3,ASB2,BID,BPIFA1,C3,CARD9,CCL22,CSF2,CXCL1,CXCL3,GABRP,HBEGF,ICAM1,IFNGR1,IGFBP3,IKBKE,IL1B,IL33,IL6,ITGB3,MMP10,MMP13,MMP9,NCF1,NFKB1,NFKBIZ,NOD2,PTGS2,RELB,SERPINB1,STAT1,TLR2,TNF,TNFSF15,TRAF3,VAV1,VEGFA,WNT4	39
Cell Death and Survival	Cell death of myeloid cells	6.13e-13		-0.699	ADAM8,BCL2A1,BID,BIRC3,CSF1,CSF2,CSF3,CXCL1,CXCL2,CXCL8,IL1B,IL33,IL36G,IL6,IRAK3,ISG15,ITGB2,LCN2,LGALS9,MLKL,NAMPT,NFKBIA,PLAT,S100A8,SERPINA3,SLPI,SOD2,STAT1,STAT5A,TLR2,TNF,TNFAIP3	32
Endocrine System Disorders,Gastrointestinal Disease,Metabolic Disease,Organismal Injury and Abnormalities	Diabetes mellitus	6.37e-13		1.66	ADAMTS6,ADAMTS9,ADRB2,AEBP1,ASB2,BMP2,C1S,C2,C3,CCL22,CD74,CFB,CNGB1,COL6A2,COL8A1,COL9A2,CWH43,CXCL10,CXCL16,CXCL8,CYP7B1,EDN1,F3,FXYD5,GABRP,GPAT3,GRIN1,GRIN2D,HCAR3,HERC6,HSD11B1,HYAL1,ICAM1,IFI44,IFIH1,IFIT1,IFIT3,IFITM3,IFNGR1,IL1A,IL1B,IL23A,IL6,IL7R,IRAK3,IRF7,ITGB2,ITGB3,KCNJ2,KCNQ1,KMO,KYNU,LCN2,LUC7L2,MFSD2A,MICB,MMP9,MUC21,NCF1,NCF2,NFKB1,NFKBIA,NOD2,NOTCH4,OAS1,PDCD1LG2,PDE4B,PLAUR,PL…	93
Dermatological Diseases and Conditions,Inflammatory Disease,Organismal Injury and Abnormalities	Acne	6.68e-13			CXCL2,CXCL8,ICAM1,IL1A,IL1B,IL36G,MMP1,MMP9,PI3,PLAUR,PLSCR1,PTGS2,S100A9,SAA2,SOD2,TLR2,TNC,TNF,TRAF3	19
Cell-To-Cell Signaling and Interaction,Hematological System Development and Function,Immune Cell Trafficking,Inflammatory Response	Binding of neutrophils	6.9e-13	Increased	3.747	C3,CORO1A,CSF2,CXCL1,CXCL10,CXCL2,CXCL3,CXCL8,GLRX,ICAM1,IL1B,IL6,ITGB2,PLAU,PLAUR,S100A8,S100A9,TLR2,TNF,VAV1,VEGFA	21
Hematological System Development and Function,Lymphoid Tissue Structure and Development,Tissue Morphology	Quantity of T lymphocytes	7.07e-13	Increased	3.071	BCL2A1,CD74,CD83,CHST2,CORO1A,CSF1,CSF2,CSF3,CXCL10,CXCL16,CYP27B1,DDX58,ETS1,FOSB,HBEGF,ICAM1,IFNGR1,IL23A,IL2RG,IL33,IL6,IL7R,IRAK3,ITGB2,LIF,LTB,MMP9,NFKB1,NFKB2,NFKBIA,NOD2,NOTCH4,PDCD1LG2,PRDM1,PSMB9,RELB,SAA1,SOCS3,STAT1,STAT5A,TAP1,TLR2,TNF,TNFAIP3,TNFSF15,TNIP1,TRAF3,TRIB2,VAV1,VEGFA,WNT4,ZC3H12A,ZC3H12C	53
Cellular Development,Cellular Growth and Proliferation,Hematological System Development and Function,Lymphoid Tissue Structure and Development	Cell proliferation of T lymphocytes	7.27e-13	Increased	2.997	ADRB2,BIRC3,C3,CCL22,CD74,CD83,CORO1A,CSF2,CXCL8,EFNA1,EHD1,ETS1,HSH2D,ICAM1,IFNGR1,IL1A,IL1B,IL23A,IL2RG,IL33,IL6,IL7R,INHBA,ISG20,ITGB2,ITGB3,LGALS9,LTB,MAP3K8,MMP9,NFKB1,NFKB2,NFKBIA,PDCD1LG2,PLAU,PLAUR,PRDM1,PTGS2,RELB,RELT,SH2D2A,SOCS3,ST3GAL5,STAP2,STAT1,STAT5A,TLR2,TNF,TNFAIP3,TNFSF14,TNFSF15,TRAF3,VAV1,VEGFA,ZP3	55
Cellular Development,Cellular Growth and Proliferation,Hematological System Development and Function,Hematopoiesis,Lymphoid Tissue Structure and Development,Tissue Development	Differentiation of phagocytes	7.73e-13	Increased	4.337	BCL3,BMP2,CD74,CDA,CSF1,CSF2,CSF3,CXCL10,ERN1,IL17C,IL1A,IL1B,IL33,IL6,IL7R,INHBA,IRF7,ITGB3,LGALS9,LIF,LTB,NFKB2,PLSCR1,PRDM1,RELB,S100A9,SOCS3,STAT1,STAT5A,TLR2,TNF,TNFSF15,UBD,VEGFA	34
Cellular Development,Cellular Growth and Proliferation,Connective Tissue Development and Function,Skeletal and Muscular System Development and Function,Tissue Development	Osteoclastogenesis	8.03e-13	Increased	2.297	CSF1,CSF2,CXCL3,FOSL1,FZD8,IFNGR1,IL1A,IL1B,IL23A,IL6,IL7R,ITGB3,MAP3K8,NFKB1,NFKB2,NFKBIA,PRDM1,RELB,STAT1,TNF,TNFAIP3	21
Cellular Development,Hematological System Development and Function,Lymphoid Tissue Structure and Development	Maturation of leukocytes	8.35e-13	Increased	4.189	CCL20,CD83,CSF1,CSF2,CSF3,DDX58,ICAM1,IFIH1,IL1A,IL1B,IL23A,IL33,IL36G,IL6,IL7R,INHBA,ITGB2,LGALS9,NFKB2,POU2F2,PRDM1,PTGS2,RELB,STAT1,STAT5A,TLR2,TNF,TNFSF14,VAV1,VEGFA	30
Cancer,Organismal Injury and Abnormalities	Incidence of tumor	8.58e-13		1.845	ACTBL2,ACTN1,ADAM28,ADAM8,ADAMTS9,ADAP2,ADRB2,AEBP1,ALOX15B,AMTN,ANGPTL4,ANKLE1,ANXA3,ANXA9,ARHGAP25,ARHGAP45,ASB2,ASS1,ASTN1,ATG16L2,ATP12A,B3GALT5,B4GALNT2,BCL3,BID,BIK,BMP2,BPGM,BPIFA1,C11orf94,C17orf67,C1QTNF1,C1R,C1S,C2,C3,C6orf223,CCDC24,CCDC9B,CCIN,CCL28,CD74,CD82,CD83,CDA,CDC25B,CDC34,CDC42EP1,CDRT1,CEACAM19,CEACAM7,CES1,CFB,CGB7,CHST2,CNGB1,COL6A2,COL8A1,COL9A2,CORO1A,CPAMD8,CSF1,CSF2,CS…	370
Hematological Disease	Toxemia	9.34e-13	Increased	2.236	ADRB2,BID,BIRC3,CXCL10,CXCL6,F3,ICAM1,IFNGR1,IRAK2,MAP3K8,NFKB1,NFKBIA,NOD2,PDE4B,PTGS2,S100A9,STAT1,TGM2,TNF,TNFAIP3,VAV1	21
Connective Tissue Development and Function,Tissue Development	Growth of connective tissue	9.64e-13	Increased	4.462	AEBP1,BMP2,CD74,CD83,CSF1,CSF2,CSF3,CTHRC1,CXCL3,CXCL8,CYP27B1,DUSP4,EDN1,EFNA1,EPHA2,EREG,ERN1,FOSB,FOSL1,HBEGF,HDGF,IGFBP3,IL17C,IL1A,IL1B,IL36G,IL6,INHBA,ITGA5,ITGB3,KRT17,LIF,LOX,MMP9,NFKB1,NFKB2,NFKBIA,NRCAM,PDGFB,PID1,PLAT,PLAU,PLAUR,PML,PTGS2,RELB,S100A9,SAA1,SOCS3,SOD2,STAT1,STAT5A,STC1,TGM1,TNF,TNFRSF10A,TNFSF15,TRAF3,XDH	59
Cell-To-Cell Signaling and Interaction,Hematological System Development and Function,Immune Cell Trafficking,Inflammatory Response	Activation of lymphocytes	1e-12	Increased	3.289	BCL3,C3,CCL22,CD74,CD83,CORO1A,CSF2,CXCL10,CXCL8,DDX58,ETS1,HSH2D,ICAM1,IL1A,IL1B,IL23A,IL2RG,IL33,IL6,IRAK3,ITGA5,ITGB2,LGALS9,MAP3K8,MICB,NCF1,NFKB1,NFKB2,NFKBIA,NFKBIZ,NOD2,PDCD1LG2,PRDM1,RELB,S100A9,SAA1,STAT1,STAT5A,TLR2,TNC,TNF,TNFAIP3,TNFSF14,TRAF3,VAV1,VEGFA	46
Cellular Movement	Migration of cancer cells	1.01e-12	Increased	3.334	CD74,CD82,CSF1,CSF2,CSF3,CXCL10,CXCL8,F3,HBEGF,IL6,ITGA5,MMP13,MMP9,NEDD9,NFKBIA,NKX3-1,PARP9,PLAU,PLAUR,PRSS3,PTGS2,S100P,SLPI,SPDEF,STAT1,TNC,TNF,VEGFA	28
Cell-To-Cell Signaling and Interaction,Hematological System Development and Function,Immune Cell Trafficking,Inflammatory Response	Activation of T lymphocytes	1.04e-12	Increased	2.606	BCL3,C3,CCL22,CD74,CD83,CORO1A,CSF2,CXCL10,CXCL8,DDX58,ETS1,HSH2D,ICAM1,IL1A,IL1B,IL23A,IL2RG,IL33,IL6,IRAK3,ITGA5,ITGB2,LGALS9,MAP3K8,NCF1,NFKB1,NFKB2,NFKBIA,PDCD1LG2,RELB,SAA1,STAT1,STAT5A,TLR2,TNC,TNF,TNFSF14,TRAF3,VAV1	39
Cancer,Organismal Injury and Abnormalities	Lymphoreticular neoplasm	1.06e-12		-1.396	ADAM28,ADAMTS9,ADRB2,ANGPTL4,ASS1,B4GALNT2,BCL3,BIRC3,BMP2,BPIFA1,BST2,C11orf94,C17orf67,C1QTNF1,C1R,C1S,C3,CARD9,CCL20,CCL22,CD74,CD83,CDA,CDC25B,CDC34,COL6A2,CORO1A,CSF2,CSF3,CWH43,CXCL10,CXCL16,CXCL8,CYP7B1,DDX58,DTX3L,DUSP4,DUSP8,EHD1,EPHA2,ETS1,F3,FDPS,GABRP,GOLGA6L9 (includes others),HYAL1,ICAM1,IER3,IFI35,IFI44,IFI44L,IFI6,IFIT1,IFIT3,IFITM1,IFITM3,IFNGR1,IGFBP3,IKBKE,IL1B,IL2RG,IL32,IL33,…	153
Cancer,Hematological Disease,Immunological Disease,Organismal Injury and Abnormalities	T-cell malignant neoplasm	1.11e-12			ADAMTS9,C1QTNF1,C1R,C3,CCL20,CCL22,COL6A2,CXCL10,CXCL8,DUSP4,DUSP8,EPHA2,IER3,IFI35,IFI44,IFI44L,IFI6,IFIT3,IFITM1,IL2RG,IL33,IL6,IL7R,IRF7,ISG15,ISG20,ITGA5,KHK,KMO,KRT4,LIF,MAP3K8,MICB,MMP1,MMP9,MX1,NFKB1,NFKB2,NFKBIA,NRCAM,OAS1,OAS2,PDGFB,PRDM1,PTPRN2,RELB,RHOV,SLC17A9,STAT1,STAT5A,TLR2,TNF,TNFAIP3,TRAF3,TUBA1A,TUBA1C,TUBA4A,TUBB3,TUBB4B,VAV1,VEGFA,VNN1	62
Inflammatory Disease,Inflammatory Response,Neurological Disease,Organismal Injury and Abnormalities	Encephalitis	1.16e-12		1.891	C3,CD74,CORO1A,CSF2,CSF3,CXCL10,EHD1,FDPS,IDI1,IFI35,IFITM3,IFNGR1,IL17C,IL1B,IL23A,IL2RG,IL6,IRF9,ISG15,ITGB3,LIF,MAP3K8,MMP9,NCF1,NFKB2,NFKBIA,NFKBIZ,OLFML3,PDCD1LG2,PLAT,PRDM1,PSMB8,PSMB9,RFTN1,SERPINB1,SLAMF9,STAT1,TNF,TNFSF14,TNFSF15,TRAF3,VEGFA,XDH	43
Cell-To-Cell Signaling and Interaction	Response of lymphatic system cells	1.3e-12	Increased	2.786	CARD9,CD83,CSF2,CXCL8,CYP7B1,ERN1,ETS1,ICAM1,IFNGR1,IL1B,IL23A,IL33,IL6,IL7R,LGALS9,LIF,LTB,NAMPT,NCF1,NFKB2,PDCD1LG2,PLAUR,RELB,SOCS3,STAT5A,TLR2,TNF,TNFRSF10A,TNFSF14,VAV1	30
Cell Death and Survival	Cell death of connective tissue cells	1.31e-12		-0.362	BCL2A1,BID,BIK,BIRC3,BMP2,CSF1,CXCL8,DDX58,DUSP4,ERN1,ETS1,HBEGF,IER3,IFIH1,IGFBP3,IKBKE,IL1A,IL1B,IRF7,ITGB3,LIPE,LTB,MAP3K8,MLKL,MMP9,NFKB1,NFKB2,NFKBIA,PDGFB,PML,S100A8,S100P,SAA1,SERPINB2,SERPINB3,SERPINB4,SOD2,STAT1,STC1,STK25,TGM1,TGM2,TNC,TNF,TNFAIP3,TNFRSF10A,TNFSF14,TNIP1,TRAF3,UBD,VEGFA,WNT7A,XDH,ZC3H12A	54
Cell-mediated Immune Response,Cellular Movement,Hematological System Development and Function,Immune Cell Trafficking	Cell movement of T lymphocytes	1.33e-12	Increased	3.941	C3,CCL20,CCL22,CCL28,CD74,CXCL1,CXCL10,CXCL16,CXCL8,ICAM1,IFNGR1,IL17C,IL1B,IL23A,IL33,IL6,ITGB2,ITGB3,LTB,MMP9,PDCD1LG2,PTGS2,S100A7,SAA1,SOCS3,STAT1,TGM2,TLR2,TNF,TNFRSF10A,TNFSF14,TNIP1,VAV1	33
Immunological Disease,Inflammatory Disease,Inflammatory Response,Neurological Disease,Organismal Injury and Abnormalities	Experimental autoimmune encephalomyelitis	1.33e-12	Increased	2.497	C3,CD74,CORO1A,CSF2,CSF3,CXCL10,EHD1,FDPS,IDI1,IFI35,IFITM3,IFNGR1,IL17C,IL1B,IL23A,IL2RG,IL6,IRF9,ISG15,ITGB3,LIF,MAP3K8,MMP9,NCF1,NFKBIA,NFKBIZ,OLFML3,PDCD1LG2,PLAT,PRDM1,PSMB8,PSMB9,RFTN1,SERPINB1,SLAMF9,STAT1,TNF,TNFSF14,TNFSF15,XDH	40
Cancer,Dermatological Diseases and Conditions,Organismal Injury and Abnormalities	Hyperplasia of skin	1.43e-12		1.349	CXCL8,FA2H,GJB2,HBEGF,IL17C,IL23A,ITGB2,KRT16,KRT17,MMP9,MX1,NFKBIA,NFKBIZ,PI3,PRSS3,PTGS2,RELB,S100A7,S100A9,SERPINB4,SPRR1B,SPRR2A,VEGFA	23
Cell-To-Cell Signaling and Interaction,Hematological System Development and Function,Immune Cell Trafficking,Inflammatory Response	Activation of granulocytes	1.46e-12	Increased	4.107	C3,CCL22,CSF2,CSF3,CXCL1,CXCL3,CXCL6,CXCL8,EDN1,IL1A,IL1B,IL33,IL6,ITGB2,LCN2,S100A7,SAA1,SLPI,TLR2,TNF,VAV1	21
Cardiovascular System Development and Function,Ophthalmic Disease,Organismal Development,Organismal Injury and Abnormalities,Visual System Development and Function	Neovascularization of choroid	1.46e-12	Increased	2.669	C3,CD82,CFB,F3,ICAM1,IL1B,ITGB3,LIF,MMP9,PDGFB,PLAT,PLAU,PLAUR,PTGS2,VEGFA	15
Cell-To-Cell Signaling and Interaction,Hematological System Development and Function	Interaction of mononuclear leukocytes	1.49e-12	Increased	3.647	CCL20,CCL22,CCL28,CXCL10,CXCL8,F3,ICAM1,ICAM2,IFNGR1,IL1A,IL1B,IL6,IL7R,ITGA5,ITGB2,ITGB3,LIF,NEDD9,PLAU,PLAUR,RELB,SAA1,STAP2,TLR2,TNC,TNF,TNFSF14,VAV1,ZP3	29
Cancer,Organismal Injury and Abnormalities	Pelvic tumor	1.52e-12		-0.162	ACTBL2,ACTN1,ADAM28,ADAM8,ADAMTS6,ADAMTS9,ADAP2,ADRB2,AEBP1,ALOX15B,ANGPTL4,ANKLE1,ANXA3,ANXA9,ARHGAP25,ARHGAP45,ASB2,ASS1,ASTN1,ATG16L2,ATP12A,B3GALT5,BCL3,BIK,BIRC3,BMP2,C11orf94,C17orf67,C1QTNF1,C1R,C1S,C2,C3,CCDC9B,CD74,CD82,CD83,CDA,CDC25B,CDC42EP1,CDRT1,CEACAM19,CEACAM7,CES1,CFB,CGB7,CHST2,COL6A2,COL8A1,CPAMD8,CSF1,CSF2,CSF3,CSGALNACT1,CSRNP1,CTU2,CWH43,CXCL1,CXCL10,CXCL16,CXCL2,CXCL6,CXCL8…	324
Cancer,Organismal Injury and Abnormalities,Reproductive System Disease	Genital tumor	1.53e-12		-0.162	ACTBL2,ACTN1,ADAM28,ADAM8,ADAMTS6,ADAMTS9,ADAP2,ADRB2,AEBP1,ALOX15B,ANGPTL4,ANKLE1,ANXA3,ANXA9,ARHGAP25,ARHGAP45,ASB2,ASS1,ASTN1,ATG16L2,B3GALT5,BCL3,BIK,BMP2,C11orf94,C17orf67,C1QTNF1,C1R,C1S,C2,C3,CD74,CD82,CD83,CDA,CDC25B,CDC42EP1,CDRT1,CEACAM7,CES1,CFB,CGB7,CHST2,COL6A2,COL8A1,CPAMD8,CSF1,CSF2,CSF3,CSGALNACT1,CSRNP1,CTU2,CWH43,CXCL1,CXCL10,CXCL16,CXCL2,CXCL6,CXCL8,CYP27B1,CYP7B1,DDX58,DTX3L,D…	312
Cellular Development,Cellular Growth and Proliferation,Lymphoid Tissue Structure and Development,Tissue Development	Proliferation of bone marrow cells	1.84e-12		0.534	BMP2,CCL20,CDC25B,CSF1,CSF2,CSF3,CXCL10,CXCL3,CXCL8,IGFBP3,IL6,LCN2,LIF,LOX,MMP9,PLAT,PRDM1,SAMD9L,SOCS3,STAT5A,TNF,VAV1	22
Cell Death and Survival	Apoptosis of mononuclear leukocytes	1.84e-12		-0.258	ADAM8,BCL2A1,BCL3,BID,CORO1A,CSF1,CSF2,DUSP4,EFNA1,ETS1,FOSL1,HSH2D,IER3,IFNGR1,IKBKE,IL1A,IL1B,IL2RG,IL6,IL7R,LCN2,LGALS9,LTB,NFKB1,NFKB2,NFKBIA,PDCD1LG2,PRELID1,S100A8,STAP2,STAT1,STAT5A,TLR2,TNF,TNFSF14,TNFSF15,TRAF3,UBD,VEGFA	39
Cellular Compromise,Inflammatory Response	Degranulation of leukocytes	1.87e-12	Increased	2.821	ADAM8,ANXA3,ARHGAP45,BST2,C3,CDA,CORO1A,CSTB,CXCL1,CXCL3,CXCL8,ETS1,HSD11B1,IL1B,IL23A,IL33,ITGB2,LCN2,LGALS9,LRG1,MMP9,NFAM1,NFKB1,PADI2,PLAT,PLAU,PLAUR,PRSS3,PTPRN2,RHOF,S100A12,S100A7,S100A8,S100A9,S100P,SERPINA3,SERPINB1,SERPINB3,SLPI,STAP2,STAT5A,TLR2,TNF,TNFAIP3,TUBB4B,VAV1,VNN1	47
Cardiovascular System Development and Function,Organismal Development,Visual System Development and Function	Neovascularization of eye	1.88e-12	Increased	2.269	C3,CD82,CFB,F3,ICAM1,IGFBP3,IL1B,INHBA,ITGB2,ITGB3,LIF,MMP9,PDGFB,PLAT,PLAU,PLAUR,PTGS2,SOCS3,TNF,VEGFA	20
Cell-To-Cell Signaling and Interaction,Cellular Movement,Hematological System Development and Function,Immune Cell Trafficking	Recruitment of lymphocytes	1.88e-12	Increased	3.159	BCL3,CCL20,CCL22,CCL28,CSF2,CSF3,CXCL10,CXCL16,CXCL3,CXCL8,DDX58,ETS1,ICAM1,IL1B,IL33,IL6,STAT5A,TLR2,TNF,VAV1	20
Hematological Disease,Immunological Disease,Organismal Injury and Abnormalities	Neutrophilia	1.9e-12		1.102	CSF3,CXCL1,CXCL3,CXCL8,IL17C,IL1A,IL1B,IL6,ITGB2,LIF,PRDM1,S100A9,SOCS3,TLR2,TNF	15
Cancer,Organismal Injury and Abnormalities	Growth of malignant tumor	1.9e-12	Increased	2.784	ADAM28,BIK,BMP2,BST2,CSF1,CSF2,CSF3,CXCL1,CXCL3,CXCL5,CXCL8,CYP27B1,EDN1,EFNA1,EPHA2,HDGF,ICAM2,IER3,IGFBP3,IKBKE,IL1A,IL1B,IL33,IL6,INHBA,ITGB3,KCTD11,LCN2,LIF,MMP1,MMP9,NKX3-1,PDGFB,PLAT,PLAUR,PRSS3,PTGS2,S100A7,S100A9,SOCS3,SPDEF,STAT1,STAT5A,TNC,TNF,VEGFA	46
Cellular Development,Cellular Growth and Proliferation,Organ Development,Skeletal and Muscular System Development and Function,Tissue Development	Proliferation of smooth muscle cells	1.92e-12	Increased	4.032	BMP2,CXCL16,CXCL8,EDN1,EREG,F3,HBEGF,IFNGR1,IGFBP3,IL1A,IL1B,IL6,INHBA,ITGB3,MMP9,NAMPT,NCF1,NCF2,PDGFB,PLAT,PLAU,PLAUR,PTGS2,SAA1,SOCS3,STAT1,TGM2,TLR2,TNC,TNF,TNFAIP3,TNFRSF10A,VEGFA,XDH	34
Cellular Development,Cellular Growth and Proliferation,Hematological System Development and Function,Hematopoiesis,Lymphoid Tissue Structure and Development,Tissue Development	Development of phagocytes	1.93e-12	Increased	3.679	BCL3,CD74,CDA,CSF1,CSF2,CSF3,CXCL3,ERN1,IFNGR1,IL1A,IL1B,IL33,IL6,IL7R,INHBA,IRF7,ITGB3,LGALS9,LTB,MAP3K8,NFKB1,NFKB2,PRDM1,RELB,S100A9,STAT1,STAT5A,TLR2,TNF,TNFSF15,UBD,VEGFA	32
Humoral Immune Response,Protein Synthesis	Quantity of immunoglobulin	1.95e-12		1.446	BCL3,CCL28,CD74,CD83,CXCL10,CYP7B1,DUSP4,IFNGR1,IL2RG,IL33,IL6,IRAK3,ITGB2,ITGB3,LTB,MAP3K8,MMP9,NFKB1,NFKB2,NFKBIA,NFKBIZ,NOD2,PDCD1LG2,POU2F2,PTGS2,RELB,RFTN1,TLR2,TNF,TNFSF15,VAV1,ZC3H12A,ZC3H12C	33
Cell Death and Survival,Gastrointestinal Disease,Hepatic System Disease,Organismal Injury and Abnormalities	Cell death of liver cells	1.98e-12	Increased	2.129	BID,BIRC3,CXCL10,CXCL3,DUSP4,HBEGF,IER3,IFNGR1,IL1B,IL33,IL6,INHBA,ITGB2,ITGB3,MMP9,NCF1,NFKB1,NFKBIA,PDGFB,PTGS2,SAA1,SOCS3,SOD2,STAT1,TNF,TNFRSF10A,TNFSF14,TNIP1	28
Cellular Function and Maintenance,Hematological System Development and Function	Function of lymphocytes	2.06e-12		0.8	ADRB2,BCL3,BIRC3,CD74,CXCL10,ERN1,ETS1,HSH2D,ICAM1,IFNGR1,IL1B,IL23A,IL2RG,IL33,IL6,IRF7,LGALS9,NEDD9,NFKB1,NOD2,PDCD1LG2,RELB,SLPI,STAP2,STAT1,STAT5A,TAP1,TGM2,TLR2,TNF,TNFSF14,TRAF3,UBD,VAV1	34
Cardiovascular System Development and Function,Organismal Development	Vascularization of absolute anatomical region	2.09e-12	Increased	2.942	C3,CD82,CFB,CSF2,CSF3,F3,ICAM1,IGFBP3,IL1B,INHBA,ITGB2,ITGB3,LIF,MMP9,PDGFB,PLAT,PLAU,PLAUR,PTGS2,SOCS3,STC1,TNF,VEGFA	23
Connective Tissue Disorders,Inflammatory Disease,Inflammatory Response,Organismal Injury and Abnormalities,Skeletal and Muscular Disorders	Osteoarthritis	2.37e-12			ADAMTS6,ADAMTS9,ADRB2,BMP2,C3,CXCL2,CXCL6,CXCL8,FDPS,GABRP,HYAL1,ICAM1,IL1B,IL6,MMP1,MMP10,MMP13,MMP9,NFKB1,PTGS2,SLC39A8,SOD2,TNC,TNF,TNFRSF10A,TUBA1A,TUBA1C,TUBA4A,TUBB3,TUBB4B,VEGFA	31
Hematological Disease,Immunological Disease,Organismal Injury and Abnormalities	Leukocytosis	2.4e-12		0.855	BIRC3,CSF1,CSF3,CXCL1,CXCL3,CXCL8,EPHA2,IL17C,IL1A,IL1B,IL6,ITGB2,LIF,MMP9,NFKB1,NFKBIA,PLSCR1,PRDM1,S100A9,SOCS3,TLR2,TNF	22
Cellular Development,Cellular Growth and Proliferation,Hematological System Development and Function,Lymphoid Tissue Structure and Development	Proliferation of lymphocytes	2.54e-12	Increased	3.458	ADRB2,BCL2A1,BCL3,BIRC3,C3,CCL22,CD74,CD83,CORO1A,CSF2,CXCL8,EFNA1,EHD1,EPHA2,ETS1,HSH2D,ICAM1,IFNGR1,IL1A,IL1B,IL23A,IL2RG,IL33,IL6,IL7R,INHBA,ISG15,ISG20,ITGA5,ITGB2,ITGB3,LGALS9,LTB,MAP3K8,MMP9,NFKB1,NFKB2,NFKBIA,PDCD1LG2,PLAU,PLAUR,POU2F2,PRDM1,PTGS2,RELB,RELT,SH2D2A,SLPI,SOCS3,ST3GAL5,STAP2,STAT1,STAT5A,TLR2,TNF,TNFAIP3,TNFSF14,TNFSF15,TRAF3,VAV1,VEGFA,ZP3	62
Cancer,Organismal Injury and Abnormalities	Growth of solid tumor	2.63e-12		1.908	ADAM28,BMP2,BST2,CSF1,CSF2,CSF3,CXCL1,CXCL3,CXCL5,CYP27B1,EDN1,EPHA2,FOSL1,ICAM2,IFITM3,IGFBP3,IKBKE,IL1A,IL1B,IL33,IL6,INHBA,ITGB3,KCTD11,LIF,MMP1,MMP9,NFKBIA,NKX3-1,PLAT,PLAUR,PML,PTGS2,S100A7,S100A9,SOCS3,SPDEF,STAT1,STAT5A,TNC,TNF,VEGFA	42
Cancer,Hematological Disease,Organismal Injury and Abnormalities	Mature lymphocytic neoplasm	2.72e-12		1.067	ADAMTS9,ADRB2,BIRC3,BPIFA1,C11orf94,C1QTNF1,C1R,C3,CCL20,CCL22,CD74,CD83,CDC34,CDC42EP2,COL6A2,CSF2,CWH43,CXCL1,CXCL10,CXCL2,CXCL6,CXCL8,DDX58,DUSP4,DUSP8,EHD1,EPHA2,EPSTI1,ETS1,FDPS,HCAR3,IFI35,IFI44,IFI44L,IFI6,IFIT3,IFITM1,IGFBP3,IKBKE,IL1B,IL2RG,IL32,IL33,IL6,IL7R,INHBA,IRF7,ISG15,ISG20,ITGA5,ITGB2,ITGB3,KIF21B,KMO,KRT4,LIF,LTB,MAP3K8,MICAL2,MICB,MMP1,MMP9,MX1,NAMPT,NBPF10 (includes others),N…	111
Endocrine System Disorders,Gastrointestinal Disease,Immunological Disease,Metabolic Disease,Organismal Injury and Abnormalities	Insulin-dependent diabetes mellitus	2.92e-12		0.447	ADAMTS6,C3,CCL22,CD74,CFB,CXCL10,CXCL16,CXCL8,FXYD5,HERC6,HSD11B1,ICAM1,IFI44,IFIH1,IFIT3,IFNGR1,IL1B,IL6,IL7R,IRAK3,IRF7,ITGB2,KMO,MICB,MUC21,NCF1,NFKB1,NOD2,NOTCH4,OAS1,PDCD1LG2,PSMB8,PSMB9,PTGS2,SAMD9L,SH2D2A,STAT1,TAP1,TLR2,TNF,VEGFA,XAF1,XDH,ZFP57	44
Cellular Compromise,Inflammatory Response	Degranulation of phagocytes	2.93e-12	Increased	3.083	ADAM8,ANXA3,ARHGAP45,BST2,C3,CDA,CORO1A,CSTB,CXCL1,CXCL3,CXCL8,HSD11B1,IL1B,IL23A,IL33,ITGB2,LCN2,LGALS9,LRG1,MMP9,NFAM1,NFKB1,PADI2,PLAT,PLAU,PLAUR,PRSS3,PTPRN2,RHOF,S100A12,S100A7,S100A8,S100A9,S100P,SERPINA3,SERPINB1,SERPINB3,SLPI,STAP2,STAT5A,TLR2,TNF,TUBB4B,VAV1,VNN1	45
Humoral Immune Response,Protein Synthesis	Production of antibody	2.97e-12		1.574	BCL3,CCL28,CD74,CD83,CXCL10,CYP7B1,DUSP4,IFNGR1,IL2RG,IL33,IL6,IRAK3,IRF7,ITGB2,ITGB3,LTB,MAP3K8,MMP9,NFKB1,NFKB2,NFKBIA,NFKBIZ,NOD2,PDCD1LG2,POU2F2,PTGS2,RELB,RFTN1,TLR2,TNF,TNFSF15,VAV1,ZC3H12A,ZC3H12C	34
Gastrointestinal Disease,Hepatic System Disease,Organismal Injury and Abnormalities,Psychological Disorders	Alcoholic liver disease	3.16e-12			CCL28,CXCL1,CXCL10,CXCL2,CXCL5,CXCL6,CXCL8,IFIT3,IKBKE,IL6,IRF7,ISG15,MMP9,PDE4B,TNF	15
Cancer,Organismal Injury and Abnormalities	Pelvic cancer	3.27e-12		-0.849	ACTBL2,ACTN1,ADAM28,ADAM8,ADAMTS6,ADAMTS9,ADAP2,ADRB2,AEBP1,ALOX15B,ANGPTL4,ANKLE1,ANXA3,ANXA9,ARHGAP25,ARHGAP45,ASB2,ASS1,ASTN1,ATG16L2,ATP12A,B3GALT5,BCL3,BIK,BIRC3,BMP2,C11orf94,C17orf67,C1QTNF1,C1R,C1S,C2,C3,CCDC9B,CD74,CD82,CD83,CDA,CDC25B,CDC42EP1,CDRT1,CEACAM19,CEACAM7,CES1,CFB,CGB7,CHST2,COL6A2,COL8A1,CPAMD8,CSF1,CSF2,CSF3,CSGALNACT1,CSRNP1,CTU2,CWH43,CXCL10,CXCL16,CXCL2,CXCL6,CXCL8,CYP27…	320
Gastrointestinal Disease,Inflammatory Disease,Inflammatory Response,Organismal Injury and Abnormalities	Chronic colitis	3.52e-12			CD74,CSF2,DUOXA2,IL1A,IL1B,IL2RG,IL6,LCN2,LRG1,MFSD2A,MMP13,NOD2,PSMB8,SERPINA3,SPRR1A,TAP1,TNF	17
Hematological Disease,Immunological Disease	Abnormal neutrophil count	3.55e-12		0.592	CDA,CSF3,CXCL1,CXCL3,CXCL8,IL17C,IL1A,IL1B,IL6,ITGB2,LIF,PRDM1,S100A9,SERPINB1,SOCS3,TLR2,TNF,TUBA1A,TUBA1C,TUBA4A,TUBB3,TUBB4B	22
Protein Synthesis	Production of protein	3.97e-12		1.728	BCL3,CCL28,CD74,CD83,CXCL10,CYP7B1,DDX58,DUSP4,IFNGR1,IL2RG,IL33,IL6,IRAK3,IRF7,ITGB2,ITGB3,LTB,MAP3K8,MMP9,NFKB1,NFKB2,NFKBIA,NFKBIZ,NOD2,PDCD1LG2,POU2F2,PTGS2,RELB,RFTN1,TLR2,TNF,TNFSF15,VAV1,ZC3H12A,ZC3H12C	35
Cell-To-Cell Signaling and Interaction,Cellular Movement,Hematological System Development and Function,Immune Cell Trafficking,Inflammatory Response	Recruitment of macrophages	4.01e-12	Increased	3.839	ADRB2,CCL22,CD74,CSF1,CSF2,CXCL10,CXCL8,ETS1,F3,HBEGF,ICAM1,IL1B,ITGB2,MAP3K8,MMP9,NFKBIA,STAP2,STAT5A,TLR2,TNF	20
Organismal Survival	Organismal death	4.54e-12	Decreased	-8.708	ADAMTS9,ADRB2,AEBP1,ANGPTL4,ANKLE1,ASS1,ATP12A,B3GALT5,BCL2A1,BCL3,BID,BIRC3,BMP2,BPIFA1,C3,CARD9,CCL22,CD74,CDA,CFB,COL6A2,CSF1,CSF2,CSF3,CSTB,CXCL10,CXCL2,CXCL3,CXCL5,CXCL8,CYP7B1,DDX58,DUOX2,EDN1,EHD1,EPB41L3,ERN1,ETS1,F3,FOSL1,GJB2,GRIN1,HBEGF,HSD17B2,ICAM1,IFIH1,IFNGR1,IGFBP3,IKBKE,IL1A,IL1B,IL23A,IL33,IL36G,IL6,INHBA,IRAK3,IRF7,IRF9,ISG15,ITGA5,ITGB2,ITGB3,KCNJ2,KCNQ1,KRT6B,LCN2,LIF,LOX,LTB…	140
Cellular Compromise,Inflammatory Response	Degranulation of myeloid cells	4.69e-12	Increased	3.116	ADAM8,ANXA3,ARHGAP45,BST2,C3,CDA,CORO1A,CSTB,CXCL1,CXCL3,CXCL8,HSD11B1,IL1B,IL23A,IL33,ITGB2,LCN2,LGALS9,LRG1,MMP9,NFAM1,NFKB1,PADI2,PLAT,PLAU,PLAUR,PRSS3,PTPRN2,RHOF,S100A12,S100A7,S100A8,S100A9,S100P,SERPINA3,SERPINB1,SERPINB3,SLPI,STAP2,STAT5A,TLR2,TNF,TUBB4B,VAV1,VNN1	45
Cellular Movement,Hematological System Development and Function,Immune Cell Trafficking,Inflammatory Response	Transmigration of phagocytes	5.38e-12		0.615	ARHGAP25,CSF1,CSF2,CXCL1,CXCL2,CXCL3,CXCL5,CXCL8,ICAM1,ICAM2,IL1B,IL6,ITGB2,ITGB3,MMP9,SLPI,SOCS3,TLR2,TNF,VAV1	20
Cancer,Organismal Injury and Abnormalities,Reproductive System Disease	Genital tract cancer	5.55e-12		-0.849	ACTBL2,ACTN1,ADAM28,ADAM8,ADAMTS6,ADAMTS9,ADAP2,ADRB2,AEBP1,ALOX15B,ANGPTL4,ANKLE1,ANXA3,ANXA9,ARHGAP25,ARHGAP45,ASB2,ASS1,ASTN1,ATG16L2,B3GALT5,BCL3,BIK,BMP2,C11orf94,C17orf67,C1QTNF1,C1R,C1S,C2,C3,CD74,CD82,CD83,CDA,CDC25B,CDC42EP1,CDRT1,CEACAM7,CES1,CFB,CGB7,CHST2,COL6A2,COL8A1,CPAMD8,CSF1,CSF2,CSF3,CSGALNACT1,CSRNP1,CTU2,CWH43,CXCL10,CXCL16,CXCL2,CXCL6,CXCL8,CYP27B1,CYP7B1,DDX58,DTX3L,DUOX2,D…	307
Cell-To-Cell Signaling and Interaction	Binding of tumor cell lines	6.1e-12	Increased	2.31	ADAM28,ALOX15B,ANGPTL4,B4GALNT2,CD82,CSF1,CXCL10,CXCL2,CXCL3,CXCL8,EPHA2,ETS1,F3,FXYD5,GLRX,HYAL1,ICAM1,IFITM3,IGFBP3,IL1B,IL6,ITGA5,ITGB2,ITGB3,LARGE2,LIF,MAP3K8,NFKBIA,PLAU,PLAUR,S100P,SAA1,SERPINB2,SERPINB3,SPDEF,STAT1,TCIM,TGM2,TLR2,TNC,TNF,VEGFA	42
Cellular Function and Maintenance,Hematological System Development and Function	Engulfment of granulocytes	6.55e-12	Increased	3.687	C3,CSF2,CSF3,CXCL10,GLRX,ICAM1,IL1A,ITGB2,LCN2,NOD2,PLAU,PLAUR,RELB,SAA1,TNF	15
Cancer,Organismal Injury and Abnormalities	Lymphatic system tumor	6.78e-12		-0.039	ADAM28,ADAMTS9,ADRB2,ASS1,BCL3,BID,BIRC3,BPIFA1,BST2,C11orf94,C1QTNF1,C1R,C3,CARD9,CCL20,CCL22,CD74,CD83,CDC25B,CDC34,CDC42EP2,COL6A2,CSF2,CWH43,CXCL1,CXCL10,CXCL16,CXCL2,CXCL6,CXCL8,DDX58,DUSP4,DUSP8,EDN1,EHD1,EPHA2,EPSTI1,ETS1,F3,FAM167A,FDPS,HCAR3,ICAM1,IER3,IFI35,IFI44,IFI44L,IFI6,IFIT3,IFITM1,IFNGR1,IGFBP3,IKBKE,IL1B,IL2RG,IL32,IL33,IL6,IL7R,INHBA,IRF7,ISG15,ISG20,ITGA5,ITGB2,ITGB3,IVL,KHK,K…	143
Cancer,Organismal Injury and Abnormalities	Cancer of secretory structure	6.96e-12		-0.16	ACTBL2,ACTN1,ACTRT3,ADAM28,ADAM8,ADAMTS6,ADAMTS9,ADAP2,ADRB2,AEBP1,ALOX15B,AMTN,ANGPTL4,ANKLE1,ANXA3,ANXA9,ARHGAP25,ARHGAP45,ASB2,ASS1,ASTN1,ATG16L2,ATP12A,B4GALNT2,BCL3,BID,BIK,BIRC3,BMP2,BPGM,BPIFA1,C11orf91,C15orf62,C1R,C1S,C2,C3,C6orf223,CARD9,CCDC24,CCDC9B,CCL20,CCL22,CD74,CD82,CDA,CDC25B,CDC34,CDC42EP1,CDRT1,CES1,CFB,CGB7,CHST2,CNGB1,COL6A2,COL8A1,COL9A2,CORO1A,CPAMD8,CRCT1,CSF1,CSF2,CSF3,C…	391
Immunological Disease,Inflammatory Disease	Lichen planus	7.07e-12			CCL20,CCL22,CD74,IFI27,IFI6,IFIT1,IFITM1,IFITM3,KRT16,KRT17,LTB,MMP9,MX1,NFKB2,S100A7,S100A8,S100A9,TYMP	18
Cancer,Dermatological Diseases and Conditions,Organismal Injury and Abnormalities	Hyperplasia of epidermis	7.18e-12		0.41	CXCL8,FA2H,HBEGF,IL23A,ITGB2,KRT16,KRT17,MX1,NFKBIA,NFKBIZ,PI3,PRSS3,PTGS2,RELB,S100A7,S100A9,SERPINB4,SPRR1B,SPRR2A,VEGFA	20
Inflammatory Disease,Inflammatory Response,Organismal Injury and Abnormalities,Renal and Urological Disease	Nephritis	7.36e-12		-1.271	ADAMTS6,C3,CCL22,CFB,CSF1,CXCL16,CXCL8,EPSTI1,HBEGF,ICAM1,IFI44,IFIH1,IFNGR1,IL33,IL6,IRF7,ISG20,LIF,LTB,NFKB1,NFKB2,NFKBIA,PARP12,PDE4B,PTGS2,RELB,SBNO2,SH2D2A,SLC2A6,TGM2,TLR2,TNF,TNFAIP3,TNFSF14,TNIP1,TRAF3,VEGFA,XDH	38
Cellular Development,Cellular Growth and Proliferation,Connective Tissue Development and Function,Tissue Development	Development of connective tissue cells	7.84e-12	Increased	3.431	BMP2,CSF1,CSF2,CXCL3,CXCL8,EDN1,FOSL1,FZD8,ICAM1,IFNGR1,IL1A,IL1B,IL23A,IL33,IL6,IL7R,INHBA,ITGA5,ITGB3,LIF,MAP3K8,NFKB1,NFKB2,NFKBIA,PDGFB,PRDM1,PTGS2,RELB,S100A8,SOCS3,STAT1,STC1,TNF,TNFAIP3,VNN1	35
Cellular Development,Cellular Growth and Proliferation,Connective Tissue Development and Function,Hematological System Development and Function,Hematopoiesis,Lymphoid Tissue Structure and Development,Skeletal and Muscular System Development and Function,Tissue Development	Osteoclastogenesis of leukocytes	8.19e-12		1.669	CSF1,CXCL3,IFNGR1,IL1A,IL23A,IL6,IL7R,ITGB3,MAP3K8,PRDM1,RELB,STAT1,TNF,TNFAIP3	14
Cellular Growth and Proliferation,Tissue Development	Proliferation of epithelial cells	8.5e-12	Increased	4.487	BCL2A1,BID,C3,CARD9,CDC25B,COL8A1,CSF2,CXCL3,CXCL8,CYP7B1,EDN1,EFNA1,EPHA2,EREG,ERN1,FZD8,HBEGF,HYAL1,IFNGR1,IL17C,IL1B,IL36G,IL6,INHBA,ITGB3,KRT16,KRT17,KRT4,LCN2,LTB,MAP3K8,MMP9,NFKB1,NFKBIA,NKX3-1,NOD2,PLAU,PTGS2,RELB,SOCS3,STAT5A,TGM1,TGM2,TLR2,TNF,TNFAIP3,TRPV3,VEGFA,WNT7A	49
Cell-To-Cell Signaling and Interaction,Cellular Growth and Proliferation,Hematological System Development and Function	Stimulation of T lymphocytes	8.77e-12	Increased	3.464	C3,CD74,CD82,CD83,CSF2,EPHA2,IL1B,IL23A,IL33,IL6,KRT17,LCN2,MAP3K8,NOD2,PDCD1LG2,RELB,TNF,TNFAIP3,TNFSF14,TNFSF15,VAV1	21
Embryonic Development,Organismal Development	Development of abdomen	8.8e-12	Increased	2.517	AEBP1,ATP12A,BCL3,BMP2,CSF1,CSF2,CSF3,CYP27B1,EFNA1,EREG,ERN1,HBEGF,HDGF,HSD11B1,HSD17B2,ICAM1,IL1A,IL1B,IL2RG,IL6,INHBA,LCN2,LIF,LTB,MMP9,NFKB1,NFKB2,NFKBIA,NKX3-1,PAX8,PDGFB,PLAT,PLAU,PRDM1,PTGS2,PTPRN2,RELB,RLN1,SAMD9L,SOCS3,SOD2,SPDEF,STAT5A,STRA6,TLR2,TNF,TRAF3,VEGFA,WNT4,WNT7A,XDH,ZC3H12C,ZP3	53
Cell Death and Survival	Apoptosis of lymphatic system cells	8.98e-12		-0.131	ADAM8,BCL2A1,BCL3,BID,CORO1A,CSF1,CSF2,CSF3,DUSP4,EFNA1,ETS1,FOSL1,HSH2D,IER3,IFNGR1,IKBKE,IL1A,IL1B,IL2RG,IL6,IL7R,LCN2,LGALS9,LTB,NFKB1,NFKB2,NFKBIA,PDCD1LG2,PML,PRELID1,STAP2,STAT1,STAT5A,TLR2,TNF,TNFSF15,TRAF3,UBD,VEGFA	39
Hematological System Development and Function,Humoral Immune Response,Lymphoid Tissue Structure and Development,Tissue Morphology	Quantity of B lymphocytes	8.98e-12	Increased	4.465	B4GALNT2,BCL2A1,BCL3,C3,CCL28,CD74,CSF1,CSF2,CSF3,ETS1,F3,IFNGR1,IL2RG,IL33,IL6,IL7R,INHBA,ITGB2,LCN2,LIF,LTB,NEDD9,NFKB1,NFKB2,PDCD1LG2,POU2F2,PRDM1,RELB,SOCS3,STAT1,STAT5A,TLR2,TNF,TNFSF15,TRIB2,VAV1,VEGFA,ZC3H12A,ZC3H12C	39
Cell Death and Survival	Cell death of granulocytes	9.48e-12		0.225	ADAM8,BCL2A1,BID,CSF2,CSF3,CXCL1,CXCL2,CXCL8,IL1B,IL6,IRAK3,ITGB2,LCN2,LGALS9,MLKL,NAMPT,NFKBIA,SLPI,TNF	19
Cellular Movement	Cell movement of tumor cells	1.07e-11	Increased	3.052	CD74,CD82,CSF1,CSF2,CSF3,CXCL8,F3,HBEGF,IL6,MMP13,MMP9,NEDD9,NFKBIA,NKX3-1,PARP9,PLAU,PLAUR,PRSS3,PTGS2,S100P,SLPI,SPDEF,STAT1,TNC,TNF,VEGFA	26
Digestive System Development and Function,Gastrointestinal Disease,Hepatic System Development and Function,Hepatic System Disease,Inflammatory Disease,Inflammatory Response,Organ Development,Organismal Injury and Abnormalities,Psychological Disorders	Alcoholic hepatitis	1.12e-11			CXCL1,CXCL10,CXCL2,CXCL5,CXCL6,CXCL8,IFIT3,IKBKE,IL6,IRF7,ISG15,PDE4B,TNF	13
Cellular Development,Cellular Growth and Proliferation,Hematological System Development and Function,Hematopoiesis	Proliferation of hematopoietic progenitor cells	1.2e-11	Increased	2.177	BMP2,CCL20,CSF1,CSF2,CSF3,CXCL10,CXCL2,CXCL3,CXCL8,IL1A,IL1B,IL2RG,IL32,IL33,IL6,IL7R,INHBA,LIF,LOX,LTB,NFKBIA,PRDM1,PTGS2,S100A9,SAMD9L,SOCS3,STAP2,STAT1,STAT5A,TNF,TNFAIP3,VEGFA	32
Cancer,Organismal Injury and Abnormalities	Lymphoid cancer	1.24e-11		-0.473	ADAM28,ADAMTS9,ADRB2,ASS1,BCL3,BID,BIRC3,BPIFA1,BST2,C11orf94,C1QTNF1,C1R,C3,CARD9,CCL20,CCL22,CD74,CD83,CDC25B,CDC34,CDC42EP2,COL6A2,CSF2,CWH43,CXCL1,CXCL10,CXCL16,CXCL2,CXCL6,CXCL8,DDX58,DUSP4,DUSP8,EDN1,EHD1,EPHA2,EPSTI1,ETS1,F3,FAM167A,FDPS,HCAR3,ICAM1,IER3,IFI35,IFI44,IFI44L,IFI6,IFIT3,IFITM1,IFNGR1,IGFBP3,IKBKE,IL1B,IL2RG,IL32,IL33,IL6,IL7R,INHBA,IRF7,ISG15,ISG20,ITGA5,ITGB2,ITGB3,KHK,KIF21…	141
Cancer,Hematological Disease,Organismal Injury and Abnormalities	Hematologic cancer of cells	1.36e-11		-0.666	ADAM28,ADAMTS9,ADRB2,ASS1,BCL3,BID,BIRC3,BPIFA1,BST2,C11orf94,C1QTNF1,C1R,C3,CARD9,CCL20,CCL22,CD74,CD83,CDC25B,CDC34,CDC42EP2,COL6A2,CSF2,CWH43,CXCL10,CXCL16,CXCL8,DDX58,DUSP4,DUSP8,EHD1,EPHA2,ETS1,F3,FAM167A,FDPS,ICAM1,IER3,IFI35,IFI44,IFI44L,IFI6,IFIT3,IFITM1,IFNGR1,IGFBP3,IKBKE,IL1B,IL2RG,IL32,IL33,IL6,IL7R,IRF7,ISG15,ISG20,ITGA5,ITGB2,ITGB3,KIF21B,KMO,KRT4,LIF,LTB,MAP3K8,MICAL2,MICB,MMP1,MMP…	129
Cancer,Organismal Injury and Abnormalities	Lymphohematopoietic neoplasia	1.51e-11		0.424	ADAM28,ADAMTS9,ADRB2,ANGPTL4,ASS1,B4GALNT2,BCL2A1,BCL3,BID,BIRC3,BMP2,BPIFA1,BST2,C11orf94,C17orf67,C1QTNF1,C1R,C1S,C3,CARD9,CCL20,CCL22,CD74,CD83,CDA,CDC25B,CDC34,CDC42EP2,COL6A2,CORO1A,CSF2,CSF3,CWH43,CXCL1,CXCL10,CXCL16,CXCL2,CXCL6,CXCL8,CYP7B1,DDX58,DTX3L,DUSP4,DUSP8,EDN1,EHD1,EPHA2,EPSTI1,ETS1,F3,FAM167A,FDPS,GABRP,GOLGA6L9 (includes others),HCAR3,HYAL1,ICAM1,IER3,IFI35,IFI44,IFI44L,IFI6,IFI…	181
Cell-To-Cell Signaling and Interaction,Hematological System Development and Function,Immune Cell Trafficking,Inflammatory Response	Activation of macrophages	1.56e-11	Increased	3.943	BID,C3,CCL22,CSF1,CSF2,CSF3,CXCL10,CXCL5,CXCL8,EDN1,ICAM1,IL1B,IL23A,IL33,IL6,INHBA,ITGA5,LCN2,MFSD2A,MMP9,PLAT,PTGS2,S100A9,SBNO2,SLC7A2,STAT1,TGM2,TLR2,TNF,TRAF3	30
Cellular Movement,Hematological System Development and Function,Immune Cell Trafficking	Cellular infiltration by lymphocytes	1.56e-11	Increased	3.012	C3,CCL22,CXCL10,CXCL16,CXCL8,GJB2,IFNGR1,IL17C,IL1B,IL23A,IL33,IL6,LTB,MMP9,NFKB1,NFKB2,NFKBIA,PTGS2,SAA1,STAT1,STAT5A,TLR2,TNF,TNFRSF10A,TNIP1,ZC3H12A	26
Connective Tissue Development and Function,Tissue Morphology	Quantity of connective tissue	1.57e-11	Increased	3.745	ADRB2,AEBP1,ANGPTL4,C3,CD83,CES1,CSF1,CSF2,CSF3,CXCL8,CYP27B1,FOSB,G0S2,GPAT3,GRIN1,HSD11B1,IFIH1,IFNGR1,IGFBP3,IL1A,IL23A,IL33,IL6,INHBA,IRAK3,ITGB3,LCN2,LIF,LIPE,MFSD2A,MMP9,NFKB1,NFKB2,NMB,PDGFB,PLAU,PRDM1,SAA1,SLC11A2,SLC13A5,SOCS3,SOD2,STAT1,STAT5A,STC1,TCIM,TGM2,TLR2,TNF,TRAF3,VEGFA,XDH	52
Cellular Movement,Hematological System Development and Function,Immune Cell Trafficking	Cellular infiltration by mononuclear leukocytes	1.69e-11	Increased	3.125	C3,CCL22,CSF2,CXCL10,CXCL16,CXCL8,GJB2,IFNGR1,IL17C,IL1B,IL23A,IL33,IL6,LTB,MMP9,NFKB1,NFKB2,NFKBIA,NFKBIZ,PTGS2,SAA1,STAT1,STAT5A,TLR2,TNF,TNFRSF10A,TNIP1,ZC3H12A	28
Cancer,Cellular Movement,Organismal Injury and Abnormalities,Tumor Morphology	Invasion of tumor cells	1.69e-11	Increased	3.96	BMP2,CSF1,CSF3,CXCL1,CXCL2,CXCL5,CXCL6,EDN1,F3,HBEGF,ICAM1,IL6,LOX,MMP1,MMP9,NEDD9,PLAU,PLAUR,PTGS2,S100A7,S100A8,S100A9,S100P,SPDEF,TRAF3	25
Infectious Diseases	Replication of Murine herpesvirus 4	1.72e-11		-1.901	BMP2,CXCL10,CXCL3,DDX58,IFIH1,ISG20,MX2,OAS1,PARP12	9
Cancer,Organismal Injury and Abnormalities,Reproductive System Disease	Uterine serous carcinoma	1.79e-11			ANXA3,BIK,CDA,CFB,CXCL8,EFNA1,F3,IL33,IL6,ISG15,LAMP3,LCN2,MICB,PDZK1IP1,PI3,PLAUR,SAA1,SLPI,SMTN,STAT1,TNFAIP2,TNIP1,TUBA1A,TUBA1C,TUBA4A,TUBB3,TUBB4B,WNT7A,WWC1	29
Cellular Development,Cellular Growth and Proliferation,Hematological System Development and Function,Hematopoiesis,Lymphoid Tissue Structure and Development,Tissue Development	Differentiation of antigen presenting cells	1.84e-11	Increased	4.319	BCL3,BMP2,CSF1,CSF2,CSF3,CXCL10,ERN1,IL1A,IL1B,IL33,IL6,INHBA,IRF7,LGALS9,LIF,LTB,NFKB2,PRDM1,RELB,S100A9,SOCS3,STAT1,STAT5A,TLR2,TNF,TNFSF15,UBD,VEGFA	28
Protein Trafficking	Interaction of protein	1.88e-11	Increased	2.12	BMP2,CD74,CSF2,DDX58,EDN1,FABP6,GBP5,GRIN1,IFIH1,IGFBP3,IL1A,IL1B,IL6,ISG15,ITGB3,KCNJ2,LIF,NFKBIA,PML,SAMHD1,SOD2,STAT1,TGM1,TGM2,TNF,VEGFA	26
Cancer,Organismal Injury and Abnormalities,Reproductive System Disease	Female genital tract serous carcinoma	1.97e-11			AEBP1,ANXA3,BCL3,BIK,CDA,CFB,COL6A2,CXCL8,EFNA1,F3,HSD11B1,IL33,IL6,ISG15,LAMP3,LCN2,LOX,MICB,MSLN,NOTCH4,PAX8,PDZK1IP1,PI3,PLAUR,PTGS2,SAA1,SLPI,SMTN,STAT1,TNFAIP2,TNIP1,TUBA1A,TUBA1C,TUBA4A,TUBB3,TUBB4B,UPK3B,VEGFA,WNT7A,WWC1	40
Cancer,Organismal Injury and Abnormalities	Pelvic serous carcinoma	1.97e-11			AEBP1,ANXA3,BCL3,BIK,CDA,CFB,COL6A2,CXCL8,EFNA1,F3,HSD11B1,IL33,IL6,ISG15,LAMP3,LCN2,LOX,MICB,MSLN,NOTCH4,PAX8,PDZK1IP1,PI3,PLAUR,PTGS2,SAA1,SLPI,SMTN,STAT1,TNFAIP2,TNIP1,TUBA1A,TUBA1C,TUBA4A,TUBB3,TUBB4B,UPK3B,VEGFA,WNT7A,WWC1	40
Cancer,Organismal Injury and Abnormalities	Head and neck cancer	2.01e-11		1.067	ACTBL2,ACTN1,ACTRT3,ADAM28,ADAM8,ADAMTS6,ADAMTS9,ADAP2,ADRB2,AEBP1,ALOX15B,AMTN,ANGPTL4,ANKLE1,ANXA9,ARHGAP25,ARHGAP45,ASB2,ASS1,ASTN1,ATG16L2,ATP12A,B3GALT5,B4GALNT2,BCL3,BID,BIK,BIRC3,BMP2,BPGM,BPIFA1,C11orf91,C15orf62,C1R,C1S,C2,C3,C6orf223,CARD9,CCDC24,CCDC9B,CCIN,CCL20,CD74,CD82,CD83,CDA,CDC25B,CDC34,CDC42EP1,CDRT1,CES1,CFB,CGB7,CHST2,CNGB1,COL6A2,COL8A1,COL9A2,CORO1A,CPAMD8,CRCT1,CSF1,CSF2,…	387
Organismal Injury and Abnormalities,Renal and Urological Disease	Damage of renal tubule	2.02e-11		0.518	BID,C3,CFB,CSF1,CSF3,EDN1,HBEGF,ICAM1,LCN2,PLAUR,POU2F2,TLR2,TNF	13
Cancer,Hematological Disease,Immunological Disease,Organismal Injury and Abnormalities	Neoplasia of leukocytes	2.03e-11		-0.208	ADAM28,ADAMTS9,ADRB2,ASS1,BCL3,BID,BIRC3,BPIFA1,BST2,C11orf94,C1QTNF1,C1R,C3,CARD9,CCL20,CCL22,CD74,CD83,CDC25B,CDC34,CDC42EP2,COL6A2,CSF2,CWH43,CXCL1,CXCL10,CXCL16,CXCL2,CXCL6,CXCL8,DDX58,DUSP4,DUSP8,EHD1,EPHA2,EPSTI1,ETS1,F3,FAM167A,FDPS,HCAR3,ICAM1,IER3,IFI35,IFI44,IFI44L,IFI6,IFIT3,IFITM1,IFNGR1,IGFBP3,IKBKE,IL1B,IL2RG,IL32,IL33,IL6,IL7R,INHBA,IRF7,ISG15,ISG20,ITGA5,ITGB2,ITGB3,KIF21B,KMO,KRT…	137
Cancer,Hematological Disease,Organismal Injury and Abnormalities	Hematopoietic neoplasm	2.06e-11		0.424	ADAM28,ADAMTS9,ADRB2,ANGPTL4,ASS1,B4GALNT2,BCL2A1,BCL3,BID,BIRC3,BMP2,BPIFA1,BST2,C11orf94,C17orf67,C1QTNF1,C1R,C1S,C3,CARD9,CCL20,CCL22,CD74,CD83,CDA,CDC25B,CDC34,CDC42EP2,COL6A2,CORO1A,CSF2,CSF3,CWH43,CXCL1,CXCL10,CXCL16,CXCL2,CXCL6,CXCL8,CYP7B1,DDX58,DTX3L,DUSP4,DUSP8,EDN1,EHD1,EPHA2,EPSTI1,ETS1,F3,FAM167A,FDPS,GABRP,GOLGA6L9 (includes others),HCAR3,HYAL1,ICAM1,IER3,IFI35,IFI44,IFI44L,IFI6,IFI…	180
Cell Death and Survival	Apoptosis of granulocytes	2.21e-11		-0.165	ADAM8,BCL2A1,BID,CSF2,CSF3,CXCL1,CXCL2,CXCL8,IL1B,IL6,IRAK3,ITGB2,LCN2,LGALS9,NAMPT,NFKBIA,SLPI,TNF	18
Cellular Development,Connective Tissue Development and Function,Tissue Development	Differentiation of bone cells	2.26e-11	Increased	3.814	ADAM8,ADRB2,BMP2,C3,CSF1,CSF2,CTHRC1,CXCL8,EDN1,EPHA2,FOSL1,IFITM1,IFNGR1,IL1A,IL23A,IL32,IL33,IL6,INHBA,IRAK3,ITGA5,LGALS9,LIF,LOX,MMP9,NAMPT,PRDM1,PTGS2,S100A8,SBNO2,SOCS3,STAT1,STC1,TLR2,TNC,TNF,TNFSF14,VEGFA,WNT4	39
Cellular Development,Cellular Growth and Proliferation,Hematological System Development and Function,Hematopoiesis,Lymphoid Tissue Structure and Development,Tissue Development	Development of antigen presenting cells	2.26e-11	Increased	3.542	BCL3,CSF1,CSF2,CSF3,CXCL3,ERN1,IFNGR1,IL1A,IL1B,IL33,IL6,LGALS9,LTB,MAP3K8,NFKB1,NFKB2,PRDM1,RELB,S100A9,STAT1,STAT5A,TLR2,TNF,TNFSF15,UBD,VEGFA	26
Cancer,Organismal Injury and Abnormalities,Tumor Morphology	Progression of tumor	2.27e-11	Increased	2.537	ANXA3,CSF1,CSF2,CXCL8,EDN1,EPHA2,F3,IL6,MMP1,MMP9,NEDD9,NFKB1,NFKBIA,PDGFB,PLAU,PLAUR,PSMB8,PSMB9,PTGS2,S100A9,SOD2,STAT1,STAT5A,TLR2,TNC,TNF,TUBA1A,TUBA1C,TUBA4A,TUBB3,TUBB4B,TYMP,VEGFA	33
Cancer,Cellular Development,Cellular Growth and Proliferation,Organismal Injury and Abnormalities,Tumor Morphology	Proliferation of cancer cells	2.28e-11	Increased	3.245	ADAM28,BIK,BMP2,CSF1,CSF2,CSF3,CXCL1,CXCL3,CXCL8,CYP27B1,EDN1,EFNA1,EPHA2,HDGF,IER3,IGFBP3,IKBKE,IL1A,IL1B,IL6,INHBA,KCTD11,LCN2,LIF,MMP9,NKX3-1,PDGFB,PLAT,PLAUR,PRSS3,PTGS2,S100A7,S100A9,SOCS3,SPDEF,STAT1,TNF,VEGFA	38
Cellular Development,Cellular Growth and Proliferation,Hematological System Development and Function,Hematopoiesis,Lymphoid Tissue Structure and Development,Tissue Development	Hematopoiesis of phagocytes	2.58e-11	Increased	3.694	BCL3,CD74,CDA,CSF1,CSF2,CSF3,ERN1,IL1A,IL1B,IL33,IL6,IL7R,INHBA,IRF7,ITGB3,LGALS9,LTB,NFKB2,RELB,S100A9,STAT1,STAT5A,TLR2,TNF,TNFSF15,UBD,VEGFA	27
Cell Signaling	Replication of viral replicon	2.88e-11	Decreased	-3.098	BST2,IFIT1,IFITM1,IFITM3,ISG15,ISG20,MX1,OAS1,OAS3,PLSCR1,PTGS2,SLPI,TNF,TNIP1	14
Cell Death and Survival,Gastrointestinal Disease,Hepatic System Disease,Organismal Injury and Abnormalities	Apoptosis of liver cells	2.93e-11		1.884	BID,BIRC3,CXCL10,HBEGF,IFNGR1,IL1B,IL6,INHBA,ITGB3,MMP9,NCF1,NFKB1,NFKBIA,PDGFB,PTGS2,SAA1,SOCS3,SOD2,STAT1,TNF,TNFRSF10A,TNFSF14,TNIP1	23
Cancer,Hematological Disease,Immunological Disease,Organismal Injury and Abnormalities	Lymphocytic cancer	2.98e-11		-0.473	ADAM28,ADAMTS9,ADRB2,ASS1,BCL3,BID,BIRC3,BPIFA1,BST2,C11orf94,C1QTNF1,C1R,C3,CARD9,CCL20,CCL22,CD74,CD83,CDC25B,CDC34,CDC42EP2,COL6A2,CSF2,CWH43,CXCL1,CXCL10,CXCL16,CXCL2,CXCL6,CXCL8,DDX58,DUSP4,DUSP8,EHD1,EPHA2,EPSTI1,ETS1,F3,FAM167A,FDPS,HCAR3,ICAM1,IER3,IFI35,IFI44,IFI44L,IFI6,IFIT3,IFITM1,IFNGR1,IGFBP3,IKBKE,IL1B,IL2RG,IL32,IL33,IL6,IL7R,INHBA,IRF7,ISG15,ISG20,ITGA5,ITGB2,ITGB3,KHK,KIF21B,KMO…	139
Cancer,Hematological Disease,Organismal Injury and Abnormalities	Lymphocytic neoplasm	3.27e-11		-0.473	ADAM28,ADAMTS9,ADRB2,ASS1,BCL3,BID,BIRC3,BPIFA1,BST2,C11orf94,C1QTNF1,C1R,C3,CARD9,CCL20,CCL22,CD74,CD83,CDC25B,CDC34,CDC42EP2,COL6A2,CSF2,CWH43,CXCL1,CXCL10,CXCL16,CXCL2,CXCL6,CXCL8,DDX58,DUSP4,DUSP8,EHD1,EPHA2,EPSTI1,ETS1,F3,FAM167A,FDPS,HCAR3,ICAM1,IER3,IFI35,IFI44,IFI44L,IFI6,IFIT3,IFITM1,IFNGR1,IGFBP3,IKBKE,IL1B,IL2RG,IL32,IL33,IL6,IL7R,INHBA,IRF7,ISG15,ISG20,ITGA5,ITGB2,ITGB3,KHK,KIF21B,KMO…	139
Cellular Development,Tissue Development	Differentiation of epithelial tissue	3.34e-11	Increased	3.83	ADAMTS9,ALOX15B,BMP2,CDC25B,CES1,CSF1,CSF2,CXCL10,CYP27B1,EDN1,EPHA2,EREG,IGFBP3,IL1A,IL1B,IL2RG,IL6,IRF7,IVL,KRT16,KRT4,LIF,MAFF,NOTCH4,PAX8,PLAU,PTGS2,SOCS3,SPRR1A,SPRR1B,STAT5A,SULT2B1,TGM1,TNF,UPK2,VEGFA,WNT7A,XDH,ZBED2	39
Cancer,Organismal Injury and Abnormalities	Genitourinary carcinoma	3.37e-11		-1.455	ACTBL2,ACTN1,ADAM28,ADAM8,ADAMTS6,ADAMTS9,ADAP2,ADRB2,AEBP1,ALOX15B,ANGPTL4,ANKLE1,ANXA3,ANXA9,ARHGAP25,ARHGAP45,ASB2,ASTN1,ATG16L2,ATP12A,B3GALT5,BCL3,BIK,BMP2,BPGM,C11orf94,C17orf67,C1QTNF1,C1S,C2,C3,CCDC9B,CD82,CDA,CDC25B,CDC34,CDC42EP1,CDRT1,CEACAM7,CES1,CFB,CGB7,CHST2,CNGB1,COL6A2,COL8A1,CPAMD8,CSF1,CSF2,CSGALNACT1,CSRNP1,CTU2,CWH43,CXCL1,CXCL10,CXCL16,CXCL2,CXCL3,CXCL8,CYP27B1,CYP7B1,DDX58,…	329
Cell Cycle,Gene Expression	Binding of interferon-stimulated response element	3.38e-11		0.78	DDX58,IKBKE,IL1B,IRF9,PLAU,PRDM1,STAT1,TNF,TNFAIP3	9
Cancer,Hematological Disease,Immunological Disease,Organismal Injury and Abnormalities	Tumorigenesis of lymphocytes	3.46e-11		-0.208	ADAM28,ADAMTS9,ADRB2,ASS1,BCL3,BID,BIRC3,BPIFA1,BST2,C11orf94,C1QTNF1,C1R,C3,CARD9,CCL20,CCL22,CD74,CD83,CDC25B,CDC34,CDC42EP2,COL6A2,CSF2,CWH43,CXCL1,CXCL10,CXCL16,CXCL2,CXCL6,CXCL8,DDX58,DUSP4,DUSP8,EHD1,EPHA2,EPSTI1,ETS1,FAM167A,FDPS,HCAR3,ICAM1,IER3,IFI35,IFI44,IFI44L,IFI6,IFIT3,IFITM1,IFNGR1,IGFBP3,IKBKE,IL1B,IL2RG,IL32,IL33,IL6,IL7R,INHBA,IRF7,ISG15,ISG20,ITGA5,ITGB2,ITGB3,KIF21B,KMO,KRT4,L…	132
Hematological Disease,Infectious Diseases	Endotoxemia	3.51e-11	Increased	2.496	ADRB2,BID,BIRC3,CXCL6,F3,ICAM1,IFNGR1,IRAK2,MAP3K8,NFKB1,NOD2,PDE4B,PTGS2,S100A9,STAT1,TGM2,TNF,TNFAIP3,VAV1	19
Infectious Diseases,Organismal Injury and Abnormalities	Septic shock	3.55e-11	Increased	3.046	ADRB2,ASB2,BID,BIRC3,C3,CSTB,CXCL6,F3,GABRP,ICAM1,IFNGR1,IL1B,IL6,IRAK2,MAP3K8,MAPK12,NOD2,PDCD1LG2,PTGS2,S100A9,STAT1,STRA6,TGM2,TLR2,TNF,TNFAIP3	26
Cell-To-Cell Signaling and Interaction	Activation of connective tissue cells	3.62e-11	Increased	2.937	BMP2,CSF1,CSF2,EDN1,ERN1,IL1A,IL1B,IL32,IL6,IRAK3,LOX,MMP1,MMP13,MMP9,P2RY6,PDGFB,PLAU,PTGS2,STAT1,STC1,TLR2,TNF,WNT4	23
Cell-To-Cell Signaling and Interaction,Cellular Function and Maintenance,Hematological System Development and Function,Inflammatory Response	Phagocytosis of neutrophils	3.65e-11	Increased	3.551	C3,CSF2,CSF3,CXCL10,GLRX,ICAM1,ITGB2,LCN2,NOD2,PLAU,PLAUR,RELB,SAA1,TNF	14
Cell Death and Survival	Apoptosis of lymphocytes	3.8e-11		0.073	ADAM8,BCL2A1,BCL3,BID,CORO1A,CSF1,DUSP4,EFNA1,ETS1,FOSL1,HSH2D,IER3,IFNGR1,IKBKE,IL1A,IL1B,IL2RG,IL6,IL7R,LCN2,LGALS9,LTB,NFKB1,NFKB2,NFKBIA,PDCD1LG2,PRELID1,STAP2,STAT1,STAT5A,TLR2,TNF,TNFSF15,TRAF3,UBD,VEGFA	36
Cell-To-Cell Signaling and Interaction,Nervous System Development and Function	Activation of neuroglia	3.88e-11	Increased	2.422	C3,CCL22,CSF1,CSF2,CSF3,CXCL10,CXCL8,EDN1,IFNGR1,IL1B,IL23A,IL6,ITGA5,LCN2,MFSD2A,MMP9,PLAT,PTGS2,STAT1,TLR2,TNF,TRAF3	22
Organismal Injury and Abnormalities	Shock Response	3.94e-11	Increased	2.945	ADRB2,ASB2,BID,BIRC3,C3,CSTB,CXCL10,CXCL6,F3,GABRP,ICAM1,IFNGR1,IL1B,IL6,IRAK2,MAP3K8,MAPK12,NFKB1,NOD2,PDCD1LG2,PDE4B,PTGS2,S100A9,STAT1,STRA6,TGM2,TLR2,TNF,TNFAIP3	29
Organismal Injury and Abnormalities	Sclerotic lesion	4.38e-11		1.539	ANGPTL4,CES1,CSF1,CSF2,CXCL10,CXCL16,F3,ICAM1,IL1B,IL33,MMP9,NCF1,NFKB1,NFKBIA,PLAU,SOCS3,STAT5A,TNFAIP3,TUBA1A,TUBA1C,TUBA4A,TUBB3,TUBB4B,VEGFA,VNN1	25
Cellular Movement	Invasion of tumor cell lines	4.51e-11	Increased	6.64	ADAM8,ADRB2,ANGPTL4,BMP2,CD74,CD82,CDC25B,CES1,CSF2,CSF3,CXCL5,CXCL8,DDX58,DRAM1,EDN1,EFNA1,EPHA2,EPSTI1,EREG,ETS1,FOSL1,FXYD5,HBEGF,HDGF,IFITM1,IFITM3,IL1B,IL32,IL6,ITGA5,ITGB2,ITGB3,KRT17,LCN2,LOX,MAPK12,MMP1,MMP10,MMP13,MMP9,MX1,NAMPT,NEDD9,NFKBIA,NRCAM,PLAT,PLAU,PLAUR,PML,PODXL,PTGS2,RASSF10,S100A12,S100A7,S100A9,S100P,SAA1,SOD2,SPDEF,STAP2,STAT1,SULT2B1,TGM2,TNC,TNF,UBD,VEGFA,WNT7A,ZBED2	69
Cell-To-Cell Signaling and Interaction,Hematological System Development and Function	Binding of mononuclear leukocytes	4.63e-11	Increased	3.388	CCL20,CCL22,CCL28,CXCL10,CXCL8,F3,ICAM1,ICAM2,IFNGR1,IL1A,IL1B,IL6,IL7R,ITGA5,ITGB2,ITGB3,LIF,NEDD9,PLAU,PLAUR,RELB,STAP2,TNC,TNF,TNFSF14,VAV1	26
Cellular Movement,Hematological System Development and Function,Immune Cell Trafficking	Migration of antigen presenting cells	5.27e-11	Increased	4.171	ASB2,C3,CCL20,CCL22,CD74,CSF1,CSF2,CXCL1,CXCL10,CXCL3,CXCL8,ICAM1,ICAM2,IL1B,IL33,ITGA5,MMP9,P2RY6,PLAU,PTGS2,S100A8,STAP2,TLR2,TNF,VEGFA	25
Cellular Development,Cellular Growth and Proliferation,Organ Development,Skeletal and Muscular System Development and Function,Tissue Development	Proliferation of muscle cells	5.48e-11	Increased	4.133	BMP2,CSF3,CXCL10,CXCL16,CXCL8,EDN1,EPHA2,EREG,F3,HBEGF,IFNGR1,IGFBP3,IL1A,IL1B,IL6,INHBA,ITGA5,ITGB3,LIF,MMP9,NAMPT,NCF1,NCF2,P2RY6,PDGFB,PLAT,PLAU,PLAUR,PTGS2,SAA1,SOCS3,STAT1,TGM2,TLR2,TNC,TNF,TNFAIP3,TNFRSF10A,VEGFA,XDH	40
Cancer,Gastrointestinal Disease,Organismal Injury and Abnormalities	Digestive organ tumor	5.51e-11		0.506	ACTBL2,ACTN1,ADAM28,ADAM8,ADAMTS6,ADAMTS9,ADAP2,ADRB2,AEBP1,ALOX15B,AMTN,ANGPTL4,ANKLE1,ANXA3,ANXA9,ARHGAP45,ASB2,ASS1,ASTN1,ATG16L2,ATP12A,BCL2A1,BCL3,BID,BIRC3,BMP2,BPIFA1,BST2,C11orf94,C15orf48,C1QTNF1,C1R,C1S,C2,C20orf204,C3,C6orf223,CARD9,CCDC24,CCDC9B,CCIN,CCL20,CCL22,CCL28,CD74,CD82,CD83,CDC25B,CDC34,CDC42EP1,CDRT1,CEACAM19,CEACAM7,CES1,CFB,CGB7,CHST2,CNGB1,COL6A2,COL8A1,COL9A2,CORO1A,CPAM…	411
Organismal Injury and Abnormalities	Abnormality of peritoneum	5.71e-11		-0.822	ADRB2,ANGPTL4,BIRC3,C3,CSF2,IL2RG,IL6,LTB,NFKB1,P2RY6,PTGS2,RELB,STAT1,TLR2,TNF	15
Cellular Development,Cellular Growth and Proliferation	Proliferation of stem cells	6e-11	Increased	2.749	BMP2,CCL20,CSF1,CSF2,CSF3,CXCL10,CXCL2,CXCL3,CXCL8,EDN1,HBEGF,IGFBP3,IL1A,IL1B,IL2RG,IL32,IL33,IL6,IL7R,INHBA,LIF,LOX,LTB,MMP9,NFKBIA,PDGFB,PLAT,PRDM1,PTGS2,S100A9,SAMD9L,SOCS3,STAP2,STAT1,STAT5A,TNC,TNF,TNFAIP3,VEGFA,WNT7A,ZFP57	41
Cancer,Organismal Injury and Abnormalities,Tumor Morphology	Invasion of malignant tumor	6.02e-11	Increased	3.467	BMP2,CD82,CSF1,CSF3,CXCL1,CXCL2,CXCL5,CXCL6,EDN1,ETS1,F3,ICAM1,IL6,ITGA5,MMP9,NEDD9,PLAU,PLAUR,PTGS2,S100A9,S100P,TYMP	22
Cell-To-Cell Signaling and Interaction,Cellular Growth and Proliferation	Induction of cells	6.03e-11	Increased	3.673	BMP2,CD83,CSF1,CSF2,CSF3,CXCL8,EDN1,IL1A,IL1B,IL23A,IL33,IL6,INHBA,LIF,MMP1,PTGS2,RELB,TNF,TNFAIP3,VEGFA	20
Cellular Development,Connective Tissue Development and Function,Tissue Development	Differentiation of connective tissue cells	6.48e-11	Increased	3.478	ADAM8,ADRB2,BMP2,C3,CSF1,CSF2,CTHRC1,CXCL8,CYP27B1,EDN1,EPHA2,FOSL1,HSD11B1,IFITM1,IFNGR1,IGFBP3,IL1A,IL1B,IL23A,IL32,IL33,IL6,INHBA,IRAK3,ITGA5,LGALS9,LIF,LOX,LRG1,MMP1,MMP13,MMP9,NAMPT,PDGFB,PLAU,PLAUR,PRDM1,PSMB8,PTGS2,S100A8,SBNO2,SOCS3,SOD2,STAT1,STC1,TLR2,TNC,TNF,TNFSF14,TRIB2,VEGFA,WNT4,WNT7A,ZC3H12A	54
Digestive System Development and Function,Gastrointestinal Disease	Abnormal morphology of digestive system	7.04e-11			AEBP1,ANGPTL4,BCL3,BID,C3,CCL28,CES1,CSF1,CSF2,CTHRC1,DDX58,EDN1,HYAL1,IL2RG,IL6,IL7R,INHBA,IRAK3,KCNQ1,KRT4,KRT6B,LIF,LTB,MAP3K8,MFSD2A,MMP9,NCF1,NFKB1,NFKB2,NKX3-1,PDGFB,PGLYRP4,PLAU,PTGS2,RELB,SGPP2,SLC13A5,SLC26A9,SMTN,SOCS3,SOD2,SPDEF,SPRY4,STAT1,TLR2,TNF,VEGFA	47
Cancer,Organismal Injury and Abnormalities	Lymphohematopoietic cancer	7.5e-11		-0.935	ADAM28,ADAMTS9,ADRB2,ANGPTL4,ASS1,B4GALNT2,BCL2A1,BCL3,BID,BIRC3,BPIFA1,BST2,C11orf94,C17orf67,C1QTNF1,C1R,C1S,C3,CARD9,CCL20,CCL22,CD74,CD83,CDA,CDC25B,CDC34,CDC42EP2,COL6A2,CORO1A,CSF2,CSF3,CWH43,CXCL1,CXCL10,CXCL16,CXCL2,CXCL6,CXCL8,CYP7B1,DDX58,DUSP4,DUSP8,EDN1,EHD1,EPHA2,EPSTI1,ETS1,F3,FAM167A,FDPS,GABRP,GOLGA6L9 (includes others),HCAR3,HYAL1,ICAM1,IER3,IFI35,IFI44,IFI44L,IFI6,IFIT1,IFIT3,IF…	177
Connective Tissue Disorders,Organismal Injury and Abnormalities,Tissue Morphology	Deterioration of connective tissue	8.28e-11	Increased	3.543	ADRB2,BID,CFB,CSF3,CXCL16,CXCL3,CXCL8,FDPS,GABRP,IL1A,IL1B,IL23A,IL32,IL33,IL6,LIF,MMP1,MMP10,MMP13,NAMPT,NOD2,PTGS2,SLC39A8,TNF,TNFAIP3	25
Cellular Movement	Cell movement of tumor cell lines	8.32e-11	Increased	5.974	ACTN1,ADRB2,ANGPTL4,BCL3,BMP2,C3,CCL20,CCL22,CD82,CDC25B,CSF1,CSF2,CSF3,CXCL1,CXCL10,CXCL2,CXCL3,CXCL5,CXCL8,DDX58,DRAM1,EDN1,EGOT,EPHA2,EREG,ETS1,F3,FOSB,FOSL1,HBEGF,HDGF,IFITM3,IGFBP3,IL1A,IL1B,IL32,IL6,ITGA5,ITGB3,LARGE2,LCN2,LIF,LINC00472,LOX,MAP3K8,MMP1,MMP9,MX1,NAMPT,NEDD9,NFKBIA,NRCAM,PLAT,PLAU,PLAUR,PML,PODXL,PRSS27,PTGS2,S100A7,S100A8,S100A9,S100P,SAA1,SERPINB3,SH2D2A,SOCS3,SOD2,SPDEF,ST…	79
Digestive System Development and Function	Morphology of digestive system	8.55e-11			AEBP1,ANGPTL4,BCL3,BID,C3,CCL28,CES1,CSF1,CSF2,CTHRC1,DDX58,EDN1,FABP6,G0S2,GPAT3,HELZ2,HYAL1,IL2RG,IL33,IL6,IL7R,INHBA,IRAK3,KCNQ1,KRT4,KRT6B,LCN2,LIF,LTB,MAP3K8,MFSD2A,MMP9,NCF1,NFKB1,NFKB2,NKX3-1,PDGFB,PGLYRP4,PLAU,PTGS2,RELB,SGPP2,SLC13A5,SLC26A9,SMTN,SOCS3,SOD2,SPDEF,SPRY4,STAT1,STAT5A,TLR2,TNF,TNFAIP3,TNIP1,VEGFA	56
Connective Tissue Disorders,Organismal Injury and Abnormalities,Tissue Morphology	Destruction of connective tissue	9.58e-11	Increased	2.996	CFB,CXCL8,IL1A,IL1B,IL32,IL33,IL6,MMP1,MMP10,MMP13,NAMPT,NFKBIA,NOD2,PTGS2,SLC39A8,TNF,TNFAIP3	17
Cell Cycle,Gene Expression	Binding of NFkB binding site	9.75e-11		0.312	CSF2,CXCL8,GLRX,HBEGF,IER3,IL1A,IL1B,IL33,ITGB2,NFKB1,NFKB2,NFKBIA,NFKBIZ,PML,RELB,SLPI,SOD2,TNF	18
Cell-To-Cell Signaling and Interaction,Hematological System Development and Function	T cell response	1e-10	Increased	3.158	CSF2,CXCL8,ERN1,ETS1,ICAM1,IFNGR1,IL1B,IL23A,IL33,IL6,IL7R,LGALS9,LIF,LTB,NAMPT,NFKB2,PDCD1LG2,PLAUR,SOCS3,STAT5A,TNF,TNFSF14,VAV1	23
Organismal Injury and Abnormalities,Tissue Morphology	Abnormal morphology of epithelial tissue	1.03e-10			ADRB2,BCL3,BID,COL8A1,CTHRC1,GLRX,HBEGF,INHBA,KCNQ1,KRT4,KRT6B,LIF,LIPE,LOX,MFSD2A,MMP9,NCF1,NFKB2,NFKBIA,NKX3-1,PAX8,PDGFB,PGLYRP4,RCN3,RLN1,SLC13A5,SLC26A9,SMTN,SOD2,SPDEF,STAT5A,STRA6,TLR2,TNF,TNFAIP3,TNIP1,UPK2,VEGFA,XDH	39
Cancer,Hematological Disease,Organismal Injury and Abnormalities	Neoplasia of blood cells	1.05e-10		-0.904	ADAM28,ADAMTS9,ADRB2,ANGPTL4,ASS1,B4GALNT2,BCL3,BID,BIRC3,BMP2,BPIFA1,BST2,C11orf94,C17orf67,C1QTNF1,C1R,C1S,C3,CARD9,CCL20,CCL22,CD74,CD83,CDA,CDC25B,CDC34,CDC42EP2,COL6A2,CORO1A,CSF2,CSF3,CWH43,CXCL1,CXCL10,CXCL16,CXCL2,CXCL6,CXCL8,CYP7B1,DDX58,DTX3L,DUSP4,DUSP8,EHD1,EPHA2,EPSTI1,ETS1,F3,FAM167A,FDPS,GABRP,GOLGA6L9 (includes others),HCAR3,HYAL1,ICAM1,IER3,IFI35,IFI44,IFI44L,IFI6,IFIT1,IFIT3,IFI…	174
Dermatological Diseases and Conditions,Organismal Injury and Abnormalities	Pruritus	1.11e-10			CCL20,CXCL1,CXCL10,CXCL3,CXCL8,EDN1,IL23A,IL36G,IL6,LCN2,MRGPRX3,PDE4B,PLA2G4B,PLA2G4E,PTGS2,S100A7,S100A9,S100P,TNF,TRPV3	20
Tissue Morphology	Quantity of bacteria	1.12e-10	Decreased	-2.366	CCL22,CCL28,CSF3,IFNGR1,IL1B,IL32,IL6,MAP3K8,MMP9,P2RY6,STAT1,TLR2,TNF,TNFSF15	14
Cell-To-Cell Signaling and Interaction,Cellular Movement	Attraction of cells	1.12e-10	Increased	3.758	C3,CCL20,CCL22,CORO1A,CSF1,CSF2,CSF3,CXCL1,CXCL10,CXCL16,CXCL3,CXCL5,CXCL6,CXCL8,EFNA1,IL1B,TNF,VEGFA	18
Cellular Compromise,Inflammatory Response	Degranulation of granulocytes	1.13e-10	Increased	2.97	ADAM8,ANXA3,ARHGAP45,BST2,C3,CDA,CSTB,CXCL1,CXCL3,CXCL8,IL33,ITGB2,LCN2,LGALS9,LRG1,MMP9,NFAM1,NFKB1,PADI2,PLAU,PLAUR,PRSS3,PTPRN2,RHOF,S100A12,S100A7,S100A8,S100A9,S100P,SERPINA3,SERPINB1,SERPINB3,SLPI,TLR2,TNF,TUBB4B,VNN1	37
Cell-mediated Immune Response,Cell-To-Cell Signaling and Interaction,Cellular Movement,Hematological System Development and Function,Immune Cell Trafficking	Recruitment of T lymphocytes	1.15e-10	Increased	2.926	BCL3,CCL20,CCL22,CCL28,CSF2,CSF3,CXCL10,CXCL16,CXCL3,CXCL8,DDX58,ETS1,ICAM1,IL1B,TLR2,TNF	16
Cell Signaling	Cell surface receptor linked signal transduction	1.28e-10			CCL20,CCL22,CSF1,CSF2,CSF3,CXCL1,CXCL10,CXCL2,CXCL8,DUOX2,EREG,ICAM1,IL1A,IL1B,IL23A,IL2RG,IL32,IL36G,IL6,IRAK3,ISG15,ITGA5,ITGB2,ITGB3,KCTD11,LCN2,LIF,MMP1,MMP9,PTGS2,SAA1,SEMA7A,SOCS3,STAT1,STAT5A,TNF,VAV1,VEGFA	38
Cancer,Hematological Disease,Organismal Injury and Abnormalities	Myeloid or lymphoid neoplasm	1.3e-10		-1.145	ADAM28,ADAMTS9,ADRB2,ANGPTL4,ASS1,B4GALNT2,BCL3,BID,BIRC3,BMP2,BPIFA1,BST2,C11orf94,C17orf67,C1QTNF1,C1R,C1S,C3,CARD9,CCL20,CCL22,CD74,CD83,CDA,CDC25B,CDC34,CDC42EP2,COL6A2,CORO1A,CSF2,CSF3,CWH43,CXCL1,CXCL10,CXCL16,CXCL2,CXCL6,CXCL8,CYP7B1,DDX58,DTX3L,DUSP4,DUSP8,EHD1,EPHA2,EPSTI1,ETS1,F3,FAM167A,FDPS,GABRP,GOLGA6L9 (includes others),HCAR3,HYAL1,ICAM1,IER3,IFI35,IFI44,IFI44L,IFI6,IFIT1,IFIT3,IFI…	176
Cellular Movement	Extravasation of cells	1.3e-10	Increased	3.542	ADAM8,CORO1A,CSF1,CSTB,CXCL1,CXCL8,F3,ICAM1,ICAM2,IL1A,IL1B,ITGB2,ITGB3,S100A9,TLR2,TNF,VEGFA	17
Cancer,Organismal Injury and Abnormalities	Frequency of tumor	1.3e-10		1.6	ACTBL2,ACTN1,ADAM28,ADAM8,ADAMTS9,ADAP2,ADRB2,AEBP1,ALOX15B,AMTN,ANGPTL4,ANKLE1,ANXA3,ANXA9,ARHGAP25,ARHGAP45,ASB2,ASS1,ASTN1,ATG16L2,ATP12A,B3GALT5,B4GALNT2,BCL3,BID,BMP2,BPGM,BPIFA1,C11orf94,C17orf67,C1QTNF1,C1R,C1S,C2,C3,C6orf223,CCDC24,CCDC9B,CCIN,CCL28,CD74,CD82,CDC25B,CDC34,CDC42EP1,CDRT1,CEACAM19,CEACAM7,CES1,CFB,CGB7,CHST2,CNGB1,COL6A2,COL8A1,COL9A2,CORO1A,CPAMD8,CSF1,CSF2,CSF3,CSGALNACT1…	357
Cancer,Gastrointestinal Disease,Organismal Injury and Abnormalities	Digestive system cancer	1.31e-10		0.107	ACTBL2,ACTN1,ADAM28,ADAM8,ADAMTS6,ADAMTS9,ADAP2,ADRB2,AEBP1,ALOX15B,AMTN,ANGPTL4,ANKLE1,ANXA3,ANXA9,ARHGAP45,ASB2,ASS1,ASTN1,ATG16L2,ATP12A,BCL3,BID,BIRC3,BMP2,BPIFA1,BST2,C11orf94,C15orf48,C1QTNF1,C1R,C1S,C2,C20orf204,C3,C6orf223,CARD9,CCDC24,CCDC9B,CCIN,CCL20,CCL22,CCL28,CD74,CD82,CD83,CDC25B,CDC34,CDC42EP1,CDRT1,CEACAM19,CEACAM7,CES1,CFB,CGB7,CHST2,CNGB1,COL6A2,COL8A1,COL9A2,CORO1A,CPAMD8,CSF1…	405
Cellular Movement,Hematological System Development and Function,Immune Cell Trafficking,Inflammatory Response	Cell movement of monocytes	1.34e-10	Increased	3.433	CCL20,CCL22,CSF2,CSF3,CXCL10,CXCL3,CXCL8,ICAM1,IL1B,IL6,INHBA,ITGB2,MMP9,NFKBIZ,PDGFB,PLAUR,S100A12,S100A7,S100A7A,SERPINA3,STAT1,TNF,TNIP1,VEGFA	24
Organismal Development	Growth of vessel	1.41e-10	Increased	2.421	BMP2,CSF3,CXCL8,EDN1,F3,HBEGF,HSD11B1,IFNGR1,IL1A,IL1B,IL6,INHBA,ITGA5,ITGB3,MMP9,NCF1,NCF2,PDGFB,PLAUR,PTGS2,RND1,S100A9,SOCS3,SOD2,STAT1,TLR2,TNF,TNFRSF10A,VEGFA,XDH	30
Hematological System Development and Function,Hypersensitivity Response,Tissue Morphology	Quantity of eosinophils	1.5e-10		-0.265	ADAM8,CCL22,CCL28,CSF2,ICAM1,IGFBP3,IL2RG,IL33,IL6,IRAK3,ITGB2,LIF,MAP3K8,MMP9,NFKBIA,PML,RELB,TCIM,TNF	19
Hematological System Development and Function,Lymphoid Tissue Structure and Development,Organ Morphology,Tissue Morphology	Enlargement of lymphoid organ	1.57e-10			BCL3,C3,CSF1,CSF3,DDX58,ETS1,IL2RG,IL33,IL6,ITGB2,ITGB3,LTB,NFKB1,NFKBIA,NFKBIZ,PTGS2,SOCS3,STAT5A,TGM2,TNF,TNFAIP3,TNFSF14,TNIP1,TRAF3,VAV1,ZC3H12A,ZC3H12C	27
Cellular Function and Maintenance,Hematological System Development and Function	Engulfment of myeloid cells	1.61e-10	Increased	4.127	C3,CSF1,CSF2,CSF3,CXCL10,GLRX,HSH2D,ICAM1,IL1A,IL1B,IL33,ISG15,ITGB2,LCN2,MARCO,NOD2,PLAU,PLAUR,RELB,S100A9,SAA1,TGM2,TLR2,TNF	24
Lipid Metabolism,Small Molecule Biochemistry	Synthesis of lipid	1.8e-10	Increased	4.873	ADRB2,ALOX15B,ANGPTL4,BMP2,C1QTNF1,C3,CD74,CD82,CD83,CES1,CSF1,CSF2,CSF3,CXCL1,CXCL10,CXCL3,CXCL8,CYP27B1,CYP7B1,EDN1,EREG,FA2H,FDPS,FOSL1,GPAT3,HSD11B1,HSD17B2,IDI1,IL1A,IL1B,IL32,IL33,IL6,INHBA,INPP5J,ITGB2,LIF,LIPE,MAP3K8,MFSD2A,MMP9,NCF1,NFKB1,NFKBIA,PDGFB,PLA2G4B,PLA2G4C,PLAU,PLSCR1,PTGS2,RELB,SGPP2,SOCS3,SPTSSB,ST3GAL5,STAT5A,STC1,TLR2,TNF,VAV1,VEGFA,WNT4,XDH	63
Cancer,Hematological Disease,Organismal Injury and Abnormalities	Hematologic cancer	1.83e-10		-0.935	ADAM28,ADAMTS9,ADRB2,ANGPTL4,ASS1,B4GALNT2,BCL2A1,BCL3,BID,BIRC3,BPIFA1,BST2,C11orf94,C17orf67,C1QTNF1,C1R,C1S,C3,CARD9,CCL20,CCL22,CD74,CD83,CDA,CDC25B,CDC34,CDC42EP2,COL6A2,CORO1A,CSF2,CSF3,CWH43,CXCL1,CXCL10,CXCL16,CXCL2,CXCL6,CXCL8,CYP7B1,DDX58,DUSP4,DUSP8,EHD1,EPHA2,EPSTI1,ETS1,F3,FAM167A,FDPS,GABRP,GOLGA6L9 (includes others),HCAR3,HYAL1,ICAM1,IER3,IFI35,IFI44,IFI44L,IFI6,IFIT1,IFIT3,IFITM1,…	175
Cell-To-Cell Signaling and Interaction	Adhesion of tumor cell lines	1.95e-10	Increased	2.158	ADAM28,ALOX15B,B4GALNT2,CD82,CXCL10,CXCL2,CXCL8,EPHA2,ETS1,FXYD5,GLRX,HYAL1,ICAM1,IFITM3,IL6,ITGA5,ITGB2,ITGB3,LIF,MAP3K8,NFKBIA,PLAU,PLAUR,S100P,SAA1,SERPINB2,SPDEF,STAT1,TCIM,TGM2,TLR2,TNC,TNF,VEGFA	34
Cell Death and Survival,Skeletal and Muscular Disorders	Necrosis of muscle	1.95e-10		-1.761	ADRB2,BID,BIRC3,BMP2,C1QTNF1,CSF3,CXCL8,EDN1,ETS1,FOSL1,HBEGF,IKBKE,IL1A,IL1B,IL33,IL6,INHBA,ITGB3,LCN2,LIF,MMP10,NAMPT,NFKBIA,PLAT,SOCS3,SOD2,SPRR1A,STAT1,TNF,TNFAIP3,TNFRSF10A,VEGFA,VNN1,XAF1,XDH	35
Dermatological Diseases and Conditions,Organismal Injury and Abnormalities	Abnormality of skin morphology	2.02e-10		0.529	ALOX15B,C3,CCL20,CFB,CSF2,CXCL8,DDX58,EDN1,FA2H,FDPS,GJB2,IL17C,IL1A,IL1B,IL6,IVL,KRT16,MMP1,MMP9,NFKBIA,NFKBIZ,PLAT,PLAU,PLAUR,PTGS2,RELB,SEC14L4,SLC17A9,STAT1,SULT2B1,TGM1,TGM5,TNF,TRPV3,USB1,VEGFA	36
Cellular Compromise,Inflammatory Response	Degranulation of neutrophils	2.13e-10	Increased	2.804	ADAM8,ANXA3,ARHGAP45,BST2,C3,CDA,CSTB,CXCL1,CXCL3,CXCL8,ITGB2,LCN2,LGALS9,LRG1,MMP9,NFAM1,NFKB1,PADI2,PLAU,PLAUR,PRSS3,PTPRN2,RHOF,S100A12,S100A7,S100A8,S100A9,S100P,SERPINA3,SERPINB1,SERPINB3,SLPI,TLR2,TNF,TUBB4B,VNN1	36
Cancer,Organismal Injury and Abnormalities	Multiple cancers	2.32e-10		-1.067	ACTBL2,ADAM28,ADAM8,ADAMTS6,ADAMTS9,ADRB2,AEBP1,ANGPTL4,ANXA3,ANXA9,ARHGAP45,ASTN1,B3GALT5,BCL3,BIRC3,C2,C3,CD74,CDC25B,CDC42EP1,CEACAM7,CES1,CFB,CNGB1,COL6A2,COL8A1,CPAMD8,CSF1,CSF2,CSF3,CTU2,CXCL1,CXCL10,CXCL16,CXCL2,CXCL3,CXCL8,DUSP4,EDN1,EPB41L3,EPHA2,EPSTI1,ERN1,ETS1,FDPS,FEZ1,FNDC4,FOSB,FOSL1,FZD8,G0S2,GJB2,GRIN2D,HBEGF,HCAR3,HELZ2,HERC6,HSD11B1,ICAM1,IER3,IFI27,IFI44L,IFIH1,IFIT1,IFIT3,IFN…	196
Cellular Development,Cellular Growth and Proliferation,Hematological System Development and Function,Hematopoiesis,Lymphoid Tissue Structure and Development,Tissue Development	Dendropoiesis	2.34e-10	Increased	3.671	BCL3,CSF1,CSF2,CSF3,ERN1,IL1A,IL1B,IL33,IL6,LGALS9,LTB,NFKB2,RELB,S100A9,STAT1,STAT5A,TLR2,TNF,TNFSF15,UBD,VEGFA	21
Connective Tissue Disorders,Organismal Injury and Abnormalities,Skeletal and Muscular Disorders	Abnormality of cartilage tissue	2.37e-10	Increased	3.234	ADRB2,CFB,COL9A2,CSGALNACT1,CXCL8,EDN1,HYAL1,IL1A,IL1B,IL32,IL33,IL6,MMP1,MMP10,MMP13,MMP9,NAMPT,NOD2,PDE4B,PTGS2,SLC39A8,TNF,TNFAIP3	23
Cancer,Organismal Injury and Abnormalities	Development of malignant tumor	2.45e-10		0.554	ACTBL2,ACTN1,ADAM28,ADAM8,ADAMTS9,ADAP2,ADRB2,AEBP1,ALOX15B,AMTN,ANGPTL4,ANKLE1,ANXA3,ANXA9,ARHGAP25,ARHGAP45,ASB2,ASS1,ASTN1,ATG16L2,ATP12A,B3GALT5,B4GALNT2,BCL3,BMP2,BPGM,BPIFA1,C11orf94,C17orf67,C1QTNF1,C1R,C1S,C2,C3,C6orf223,CCDC24,CCDC9B,CCIN,CCL28,CD74,CD82,CDC25B,CDC34,CDC42EP1,CDRT1,CEACAM19,CEACAM7,CES1,CFB,CGB7,CHST2,CNGB1,COL6A2,COL8A1,COL9A2,CORO1A,CPAMD8,CSF1,CSF2,CSF3,CSGALNACT1,CTH…	353
Cellular Movement	Extravasation	2.46e-10	Increased	3.794	ADAM8,CORO1A,CSF1,CSTB,CXCL1,CXCL8,F3,ICAM1,ICAM2,IL1A,IL1B,ITGB2,ITGB3,LCN2,MMP10,S100A9,TLR2,TNF,VEGFA	19
Cell-To-Cell Signaling and Interaction	Attachment of cells	2.49e-10	Increased	4.167	BMP2,CSF1,EFNA1,ETS1,F3,ICAM1,ICAM2,IL1B,IL6,ITGA5,ITGB2,ITGB3,LIF,LOX,NEDD9,PODXL,SOD2,TGM2,TNF,VAV1	20
Hematological System Development and Function,Immune Cell Trafficking,Inflammatory Response,Tissue Development	Accumulation of mononuclear leukocytes	2.55e-10		1.905	BCL3,CARD9,CCL22,CSF1,CSF2,CXCL10,CXCL2,CXCL3,EDN1,ICAM1,IER3,IL23A,IL2RG,IL33,IL6,ITGB2,LCN2,NFKB1,SH2D2A,STAT5A,TNF,VEGFA	22
Cellular Development,Cellular Growth and Proliferation	Proliferation of leukemia cell lines	2.6e-10	Increased	2.037	BIRC3,CCL22,CDC25B,CSF1,CSF2,CSF3,DUSP4,IGFBP3,IL1A,IL1B,IL23A,IL2RG,IL6,INHBA,LIF,NFKB1,NFKBIA,NKX3-1,PLAU,PRDM1,PTGS2,RELB,SERPINB2,SOCS3,ST3GAL5,STAT5A,TNF,VEGFA	28
Tissue Morphology	Degradation of connective tissue	2.71e-10	Increased	3.234	CFB,CXCL8,IL1A,IL1B,IL32,IL33,IL6,MMP1,MMP10,MMP13,NAMPT,NOD2,PTGS2,SLC39A8,SLPI,TNF,TNFAIP3	17
Hematological Disease,Immunological Disease,Organismal Injury and Abnormalities	Histiocytosis	2.78e-10			C3,CXCL2,CXCL3,IL1A,IL1B,IL6,IL7R,MMP1,MMP9,NFKB1,NFKB2,PTGS2,SERPINB2,TNF,TUBA1A,TUBA1C,TUBA4A,TUBB3,TUBB4B	19
Cell-To-Cell Signaling and Interaction,Hematological System Development and Function	Response of lymphocytes	2.88e-10	Increased	3.167	CD83,CSF2,CXCL8,CYP7B1,ERN1,ETS1,ICAM1,IFNGR1,IL1B,IL23A,IL33,IL6,IL7R,LGALS9,LIF,LTB,NAMPT,NFKB2,PDCD1LG2,PLAUR,RELB,SOCS3,STAT5A,TNF,TNFSF14,VAV1	26
Organismal Injury and Abnormalities,Reproductive System Disease	Endometriosis	3.31e-10			C1S,CCL22,CCL28,COL6A2,CXCL10,CXCL5,CXCL8,G0S2,HSD17B2,ICAM1,IL1A,IL2RG,IL6,INHBA,ISG20,ITGA5,ITGB3,LIF,MAP3K8,MMP1,MMP9,NFKB1,PDCD1LG2,PLAUR,POMZP3,PTGS2,RELB,S100A8,S100A9,SERPINB1,SLPI,STC1,STRA6,TNF,TUBA1A,VEGFA,WNT7A	37
Cancer,Organismal Injury and Abnormalities,Reproductive System Disease	Breast or gynecological cancer	3.48e-10			ACTBL2,ACTN1,ADAM28,ADAM8,ADAMTS6,ADAMTS9,ADRB2,AEBP1,ALOX15B,ANGPTL4,ANKLE1,ANXA3,ANXA9,ARHGAP25,ARHGAP45,ASTN1,ATG16L2,B3GALT5,BCL3,BIK,C11orf94,C17orf67,C1QTNF1,C1S,C2,C3,CD74,CD83,CDA,CDC25B,CDC42EP1,CDRT1,CEACAM7,CES1,CFB,CGB7,CHST2,CNGB1,COL6A2,COL8A1,CPAMD8,CSF1,CSF2,CSF3,CSGALNACT1,CTU2,CXCL1,CXCL10,CXCL16,CXCL2,CXCL3,CXCL8,CYP27B1,CYP7B1,DDX58,DTX3L,DUOX2,DUSP4,EDN1,EFNA1,EPB41L3,EPHA2,E…	287
Hematological System Development and Function,Inflammatory Response,Tissue Morphology	Quantity of monocytes	3.53e-10		0.415	C3,CSF1,CSF2,CSF3,CXCL8,ICAM1,IL1A,IL2RG,IL33,ITGB2,ITGB3,LCN2,MMP9,NFKBIA,PML,SAA1,SERPINB2,TCIM,TNF	19
Cell Death and Survival	Cell death of neutrophils	3.6e-10		-0.174	BCL2A1,BID,CSF2,CSF3,CXCL1,CXCL2,CXCL8,IL1B,IL6,ITGB2,LCN2,MLKL,NAMPT,SLPI,TNF	15
Cellular Movement	Cell movement of dermal cells	3.73e-10		0.449	ADRB2,CXCL1,CXCL10,CXCL8,EFNA1,HBEGF,ICAM1,IL6,ITGA5,ITGB3,KRT16,KRT6B,MMP1,MMP10,MMP9,SERPINB2,SOCS3,TNF	18
Inflammatory Disease,Inflammatory Response,Organismal Injury and Abnormalities,Respiratory Disease	Asthma	3.88e-10	Increased	2.216	ADRB2,ANXA3,C1R,C1S,C3,CSF2,CXCL10,CXCL8,FDPS,ICAM1,IGFL1,IL1B,IL23A,IL33,IL6,IRAK3,LCN2,MMP9,NFKBIA,PDE4B,PTGS2,SOCS3,STRA6,TLR2,TNF,TUBA1A,TUBA1C,TUBA4A,TUBB3,TUBB4B,VAV1	31
Lipid Metabolism,Small Molecule Biochemistry	Synthesis of eicosanoid	3.89e-10	Increased	4.351	ALOX15B,BMP2,CD74,CD83,CSF1,CSF2,CSF3,CXCL1,CXCL3,CXCL8,EDN1,EREG,IL1A,IL1B,IL32,IL33,IL6,MAP3K8,NCF1,NFKB1,NFKBIA,PTGS2,RELB,STAT5A,TLR2,TNF,VEGFA	27
Cellular Movement	Migration of vascular cells	3.98e-10	Increased	3.638	BMP2,CD82,CSF2,CSF3,CXCL1,CXCL8,EDN1,EFNA1,IL1A,IL1B,IL33,IL6,ITGB3,LOX,MMP9,NAMPT,PDGFB,PLAU,PLAUR,PML,PTGS2,SAA1,SH2D2A,SPRY4,TLR2,TNF,TNFSF15,VEGFA,ZG16B	29
Lipid Metabolism,Small Molecule Biochemistry	Fatty acid metabolism	4.04e-10	Increased	4.196	AEBP1,ALOX15B,ANGPTL4,BMP2,CD74,CD82,CD83,CES1,CSF1,CSF2,CSF3,CXCL1,CXCL3,CXCL8,EDN1,EREG,FA2H,FABP6,IL1A,IL1B,IL32,IL33,IL6,ITGB3,LIF,LIPE,MAP3K8,MFSD2A,NCF1,NFKB1,NFKBIA,PLSCR1,PML,PTGS2,RELB,S100A12,S100A8,S100A9,SAA1,SHBG,SLC13A5,SOCS3,ST3GAL5,STARD5,STAT5A,STRA6,TLR2,TNF,VEGFA,VNN1	50
Cellular Growth and Proliferation	Proliferation of vascular cells	4.06e-10	Increased	4.003	BMP2,C3,CXCL1,CXCL8,EDN1,HBEGF,IL1A,IL1B,IL33,IL6,MMP1,MMP9,NCF1,NCF2,PDGFB,PLAU,PLAUR,PML,S100A8,S100A9,SAA1,SEMA6A,SERPINA3,SOCS3,SPRY4,TLR2,TNF,TNFRSF10A,TNFSF15,VEGFA,XDH,ZG16B	32
Cellular Development,Cellular Growth and Proliferation,Hematological System Development and Function,Hematopoiesis,Lymphoid Tissue Structure and Development,Tissue Development	Development of macrophages	4.14e-10		1.498	CSF1,CSF2,CSF3,CXCL3,IFNGR1,IL1A,IL33,IL6,MAP3K8,NFKB1,NFKB2,PRDM1,RELB,STAT1,TLR2,TNF	16
Cell-mediated Immune Response,Cellular Development,Cellular Function and Maintenance,Cellular Growth and Proliferation,Embryonic Development,Hematological System Development and Function,Hematopoiesis,Lymphoid Tissue Structure and Development,Organ Development,Organismal Development,Tissue Development	Differentiation of CD4+ T-lymphocytes	4.14e-10	Increased	2.121	CARD9,CD83,CSF2,CXCL1,DDX58,IL1B,IL23A,IL33,IL6,PRDM1,RFTN1,SOCS3,ST3GAL5,STAT1,STAT5A,VAV1	16
Humoral Immune Response,Protein Synthesis	Quantity of IgG	4.16e-10		1.791	BCL3,CCL28,CD83,CXCL10,DUSP4,IFNGR1,IL2RG,IL6,ITGB2,ITGB3,LTB,MAP3K8,NFKB1,NFKB2,NFKBIA,NOD2,PDCD1LG2,POU2F2,PTGS2,RFTN1,TNF,TNFSF15,VAV1,ZC3H12A,ZC3H12C	25
Cell-To-Cell Signaling and Interaction,Inflammatory Response	Immune response of antigen presenting cells	4.16e-10	Increased	3.474	C3,CCL22,CD74,CSF2,CSF3,DDX58,ERN1,HSH2D,IL1B,IL33,IL6,ISG15,ITGB2,MAP3K8,MARCO,NOD2,PLAUR,PSMB8,S100A9,SAA1,SOCS3,TAP1,TGM2,TLR2,TNF	25
Immunological Disease,Inflammatory Disease	Atopic disease	4.4e-10			ADRB2,ANXA3,BCL3,C3,CCL20,CCL22,CD74,CSF2,CXCL8,IDI1,IFI27,IL1A,IL6,IVL,KRT16,KRT17,MX1,NFKBIZ,PDE4B,PTGS2,S100A7,S100A8,S100A9,SERPINB3,SOCS3,STAT1,TLR2,TNF,TNFAIP3,VAV1,VEGFA	31
Embryonic Development,Organismal Development	Development of body trunk	4.5e-10	Increased	3.436	ADAMTS6,ADRB2,AEBP1,ATP12A,BCL3,BID,BMP2,CD74,CD83,CSF1,CSF2,CSF3,CXCL10,CXCL3,CYP27B1,DUSP8,EDN1,EFNA1,EREG,ERN1,ETS1,FOSB,FZD8,GRIN1,HBEGF,HDGF,HSD11B1,HSD17B2,HYAL1,ICAM1,IL1A,IL1B,IL2RG,IL6,IL7R,INHBA,LCN2,LIF,LOX,LTB,MMP13,MMP9,MYPN,NCF1,NFKB1,NFKB2,NFKBIA,NKX3-1,NOTCH4,OAS2,P2RY6,PAX8,PDGFB,PLAT,PLAU,PRDM1,PTGS2,PTPRN2,RCN3,RELB,RLN1,SAMD9L,SMTN,SOCS3,SOD2,SPDEF,STAT5A,STRA6,TGM2,TLR2,TNF,T…	81
Cellular Movement	Mobilization of cells	5.05e-10	Increased	3.438	CCL20,CSF1,CSF2,CSF3,CXCL10,CXCL2,CXCL3,CXCL8,IL1B,ITGB2,LCN2,SOCS3,STAT1,TNF,VEGFA	15
Hematological System Development and Function,Immunological Disease,Lymphoid Tissue Structure and Development,Organ Morphology,Organismal Injury and Abnormalities,Tissue Morphology	Abnormal morphology of lymphoid organ	5.05e-10			ANGPTL4,BCL3,C3,CD74,CSF1,CSF3,CYP27B1,DDX58,ETS1,IL2RG,IL33,IL6,IL7R,ITGB2,ITGB3,LTB,MARCO,NFKB1,NFKB2,NFKBIA,NFKBIZ,PTGS2,RELB,SOCS3,STAT5A,TGM2,TNF,TNFAIP3,TNFRSF10A,TNFSF14,TNIP1,TRAF3,VAV1,VEGFA,ZC3H12A,ZC3H12C	36
Cancer,Organismal Injury and Abnormalities	Tumorigenesis of epithelial neoplasm	5.23e-10		0.148	ACTBL2,ACTN1,ADAM28,ADAM8,ADAMTS9,ADAP2,ADRB2,AEBP1,ALOX15B,AMTN,ANGPTL4,ANKLE1,ANXA3,ANXA9,ARHGAP25,ARHGAP45,ASB2,ASS1,ASTN1,ATG16L2,ATP12A,B3GALT5,B4GALNT2,BCL3,BID,BMP2,BPGM,BPIFA1,C11orf94,C17orf67,C1QTNF1,C1R,C1S,C2,C3,C6orf223,CCDC24,CCDC9B,CCIN,CCL28,CD82,CDC25B,CDC34,CDC42EP1,CDRT1,CEACAM19,CEACAM7,CES1,CFB,CGB7,CHST2,CNGB1,COL6A2,COL8A1,COL9A2,CORO1A,CPAMD8,CSF1,CSF2,CSGALNACT1,CTU2,CWH4…	352
Connective Tissue Disorders,Inflammatory Disease,Organismal Injury and Abnormalities,Skeletal and Muscular Disorders	Rheumatic disease of joint	5.33e-10		-0.019	ADRB2,CXCL8,FDPS,HYAL1,IL1A,IL23A,IL6,MMP9,NOD2,PLAT,PLAU,PTGS2,SOCS3,TNF,TNFAIP3,TNFRSF10A,TUBA1A,TUBA1C,TUBA4A,TUBB3,TUBB4B	21
Hematological System Development and Function,Immunological Disease,Inflammatory Disease,Lymphoid Tissue Structure and Development,Organ Morphology,Organismal Development,Organismal Injury and Abnormalities,Tissue Morphology	Enlargement of spleen	5.35e-10			BCL3,C3,CSF1,CSF3,DDX58,ETS1,IL2RG,IL33,IL6,ITGB2,ITGB3,LTB,NFKB1,NFKBIA,NFKBIZ,PTGS2,SOCS3,STAT5A,TGM2,TNF,TNFAIP3,TNFSF14,TNIP1,TRAF3,VAV1,ZC3H12A	26
Cellular Movement,Hair and Skin Development and Function	Cell movement of keratinocytes	5.42e-10		0.767	ADRB2,CXCL1,CXCL10,CXCL8,EFNA1,HBEGF,ICAM1,IL6,ITGA5,KRT16,KRT6B,MMP1,MMP10,MMP9,SERPINB2,SOCS3,TNF	17
Immunological Disease	Immediate hypersensitivity	5.45e-10		0.97	ADRB2,ANXA3,BCL3,C3,CCL20,CCL22,CD74,CORO1A,CSF2,CXCL8,IDI1,IFI27,IL1A,IL33,IL6,IVL,KRT16,KRT17,MX1,NFKBIZ,PDE4B,PTGS2,S100A7,S100A8,S100A9,SERPINB3,SERPINB4,SOCS3,STAT1,TLR2,TNF,TNFAIP3,VAV1,VEGFA	34
Cellular Movement,Hematological System Development and Function	Mobilization of blood cells	5.47e-10	Increased	3.655	CCL20,CSF1,CSF2,CSF3,CXCL10,CXCL2,CXCL3,CXCL8,IL1B,ITGB2,LCN2,STAT1,TNF,VEGFA	14
Organismal Injury and Abnormalities,Reproductive System Disease	Benign pelvic disease	5.95e-10			C1S,CCL22,CCL28,COL6A2,CXCL10,CXCL5,CXCL8,G0S2,HSD17B2,HYAL1,ICAM1,IFI44L,IFIH1,IFIT1,IFIT3,IL1A,IL2RG,IL6,INHBA,ISG20,ITGA5,ITGB3,KCNG1,LIF,MAP3K8,MMP1,MMP9,NFKB1,PDCD1LG2,PLAUR,POMZP3,PTGS2,RELB,S100A8,S100A9,SERPINB1,SLPI,SOCS3,SOD2,STC1,STK25,STRA6,TNC,TNF,TUBA1A,VEGFA,WNT7A,XAF1	48
Embryonic Development,Hematological System Development and Function,Lymphoid Tissue Structure and Development,Organ Development,Organismal Development,Tissue Development	Formation of lymphoid tissue	6.1e-10	Increased	2.418	BCL3,C3,CD74,CD83,CSF1,CSF2,CSF3,EDN1,EPHA2,ETS1,FOSB,FZD8,IFNGR1,IL23A,IL2RG,IL6,IL7R,LTB,NFKB1,NFKB2,NFKBIA,PDGFB,POU2F2,PRDM1,RELB,SAMD9L,SEMA7A,STAT1,TNF,TNFSF15,TRAF3,VAV1,VEGFA,ZC3H12C	34
Cell Death and Survival,Organismal Injury and Abnormalities,Renal and Urological Disease	Necrosis of kidney	6.23e-10		1.824	BCL2A1,BID,BIK,BIRC3,C3,CFB,CSF1,DUSP4,EDN1,ERN1,F3,ICAM1,IER3,IFIH1,IGFBP3,IL1B,IL32,ITGB3,KMO,LCN2,MAP3K8,MLKL,NAMPT,NFKB1,NFKBIA,PLAT,PLAU,PTGS2,SERPINB3,SOD2,STRA6,TLR2,TNF,TNFRSF10A,UBD,VEGFA	36
Cellular Growth and Proliferation	Colony formation	6.41e-10		1.637	BPIFA1,CD82,CDA,CDC25B,CES1,CSF1,CSF2,CSF3,CXCL3,CXCL8,EDN1,EPB41L3,EPHA2,EREG,ETS1,HDGF,IFIH1,IFITM3,IGFBP3,IKBKE,IL1A,IL1B,IL6,KCTD11,LIF,LOX,MIF4GD,MMP9,NFKBIA,NKX3-1,NRCAM,PDGFB,PLAU,PLAUR,PLSCR1,PML,PTGS2,RASSF10,SLC13A5,SLPI,SOD2,SPRY4,STAT5A,STC1,TGM2,TNF,TNFAIP3,TNFRSF10A,TRAF3,VEGFA,WWC1	51
Cell-mediated Immune Response,Cellular Development,Cellular Function and Maintenance,Cellular Growth and Proliferation,Embryonic Development,Hematological System Development and Function,Hematopoiesis,Lymphoid Tissue Structure and Development,Organ Development,Organismal Development,Tissue Development	Differentiation of T lymphocytes	6.46e-10	Increased	2.989	BCL2A1,BCL3,BMP2,CARD9,CD74,CD83,CSF2,CXCL1,CXCL5,DDX58,ETS1,FZD8,ICAM1,IFNGR1,IL1B,IL23A,IL2RG,IL33,IL6,IL7R,IRAK3,ITGB2,LGALS9,LIF,PRDM1,PRELID1,PTGS2,RELB,RFTN1,SOCS3,ST3GAL5,STAT1,STAT5A,TNF,TNFAIP3,VAV1,WNT4	37
Connective Tissue Disorders,Organismal Injury and Abnormalities,Skeletal and Muscular Disorders,Tissue Morphology	Damage of cartilage tissue	6.47e-10	Increased	3.234	CFB,CXCL8,IL1A,IL1B,IL32,IL33,IL6,MMP1,MMP10,MMP13,NAMPT,NOD2,PTGS2,SLC39A8,TNF,TNFAIP3	16
Dermatological Diseases and Conditions,Organismal Injury and Abnormalities	Benign skin lesion	7.09e-10		0.478	BMP2,CFB,CSF2,IL17C,IL6,MMP9,NFKBIA,NFKBIZ,PLAT,PLAU,PLAUR,PTGS2,RELB,TGM5,TNF,TNIP1,TRPV3	17
Cellular Development,Cellular Growth and Proliferation,Connective Tissue Development and Function,Hematological System Development and Function,Hematopoiesis,Lymphoid Tissue Structure and Development,Skeletal and Muscular System Development and Function,Tissue Development	Osteoclastogenesis of phagocytes	7.09e-10		1.679	CSF1,CXCL3,IFNGR1,IL1A,IL6,IL7R,ITGB3,MAP3K8,PRDM1,RELB,STAT1,TNF	12
