# Supplementary material for: The Transcriptome Landscape of the In Vitro Human Airway Epithelium Response to SARS-CoV-2
Source: Int J Mol Sci. 2023 Jul 27;24(15):12017. doi: 10.3390/ijms241512017 (PMC10418806; doi:10.3390/ijms241512017)
Supplement: Supplementary file 1 [file ijms-24-12017-s001.zip › ijms-2440321-supplementary/ijms-2440321-supplementary-final/Supplementary Table S4-Pathways.xlsx]

## Sheet: Table S4
Ingenuity Canonical Pathways	-log(p-value)	Ratio	z-score	Molecules
Role of Hypercytokinemia/hyperchemokinemia in the Pathogenesis of Influenza	17.3	0.256	4.69	CXCL10,CXCL3,CXCL8,DDX58,IFIT3,IL1A,IL1B,IL33,IL36G,IL6,IRF7,IRF9,ISG15,ISG20,MX1,NFKB1,NFKB2,OAS1,OAS2,OAS3,STAT1,TNF
Atherosclerosis Signaling	15.6	0.189		ALOX15B,CSF1,CXCL8,F3,ICAM1,IL1A,IL1B,IL33,IL36G,IL6,ITGB2,MMP1,MMP13,MMP9,NFKB1,NFKB2,PDGFB,PLA2G4B,PLA2G4C,PLA2G4E,S100A8,SAA4,TNF,TNFSF14
Role of Pattern Recognition Receptors in Recognition of Bacteria and Viruses	14.6	0.162	3.464	C3,CSF2,CXCL8,DDX58,IFIH1,IL17C,IL1A,IL1B,IL33,IL36G,IL6,IRF7,LIF,LTB,MAPK12,NFKB1,NFKB2,NOD2,OAS1,OAS2,OAS3,TLR2,TNF,TNFSF14,TNFSF15
Interferon Signaling	14.1	0.389	3.606	IFI35,IFI6,IFIT1,IFIT3,IFITM1,IFITM3,IFNGR1,IRF9,ISG15,MX1,OAS1,PSMB8,STAT1,TAP1
IL-17 Signaling	13.5	0.139	5.099	CCL20,CCL22,CSF2,CSF3,CXCL1,CXCL3,CXCL5,CXCL8,IL17C,IL1A,IL1B,IL33,IL36G,IL6,LCN2,LIF,LTB,MAPK12,MMP13,MMP9,NFKB1,PTGS2,TNF,TNFSF14,TNFSF15,VEGFA
Granulocyte Adhesion and Diapedesis	12.5	0.139		CCL20,CCL22,CCL28,CSF3,CXCL1,CXCL10,CXCL16,CXCL2,CXCL3,CXCL5,CXCL6,CXCL8,ICAM1,ICAM2,IL1A,IL1B,IL33,IL36G,ITGB2,MMP1,MMP10,MMP13,MMP9,TNF
Agranulocyte Adhesion and Diapedesis	12.3	0.13		CCL20,CCL22,CCL28,CXCL1,CXCL10,CXCL16,CXCL2,CXCL3,CXCL5,CXCL6,CXCL8,ICAM1,ICAM2,IL1A,IL1B,IL33,IL36G,ITGA5,ITGB2,MMP1,MMP10,MMP13,MMP9,PODXL,TNF
Airway Pathology in Chronic Obstructive Pulmonary Disease	12.1	0.169		CCL20,CSF2,CXCL1,CXCL3,CXCL8,IL17C,IL1A,IL1B,IL23A,IL33,IL36G,IL6,LCN2,LIF,LTB,MMP1,MMP9,TNF,TNFSF14,TNFSF15
Role of IL-17A in Psoriasis	11.8	0.643	3	CCL20,CXCL1,CXCL3,CXCL5,CXCL6,CXCL8,S100A7,S100A8,S100A9
Activation of IRF by Cytosolic Pattern Recognition Receptors	11.5	0.238	1.807	DDX58,IFIH1,IKBKE,IL6,IRF7,IRF9,ISG15,MAPK12,NFKB1,NFKB2,NFKBIA,NFKBIE,STAT1,TNF,TRAF3
Tumor Microenvironment Pathway	11.4	0.131	4.796	CSF1,CSF2,CSF3,CXCL8,ICAM1,IL1B,IL6,ITGA5,ITGB3,LGALS9,MMP1,MMP10,MMP13,MMP9,NFKB1,NFKB2,PDCD1LG2,PDGFB,PLAU,PTGS2,TNC,TNF,VEGFA
Acute Phase Response Signaling	11.2	0.128	3.153	C1R,C1S,C2,C3,CFB,IKBKE,IL1A,IL1B,IL33,IL36G,IL6,MAPK12,NFKB1,NFKB2,NFKBIA,NFKBIE,SAA1,SAA2,SAA4,SERPINA3,SOCS3,SOD2,TNF
Role of IL-17A in Arthritis	11.2	0.255		CCL20,CXCL1,CXCL3,CXCL5,CXCL6,CXCL8,MAPK12,MMP1,MMP13,NFKB1,NFKB2,NFKBIA,NFKBIE,PTGS2
HMGB1 Signaling	11.1	0.133	4	CSF2,CXCL8,ICAM1,IFNGR1,IL17C,IL1A,IL1B,IL33,IL36G,IL6,LIF,LTB,MAPK12,NFKB1,NFKB2,PLAT,RHOF,RHOV,RND1,TNF,TNFSF14,TNFSF15
Hepatic Cholestasis	10.9	0.124		CSF2,CXCL8,CYP7B1,FABP6,IKBKE,IL17C,IL1A,IL1B,IL33,IL36G,IL6,IRAK2,IRAK3,LIF,LTB,MAPK12,NFKB1,NFKB2,NFKBIA,NFKBIE,TNF,TNFSF14,TNFSF15
Neuroinflammation Signaling Pathway	10.9	0.0967	3.657	BIRC3,CXCL10,CXCL8,GABRP,GRIN1,GRIN2D,ICAM1,IFNGR1,IKBKE,IL1B,IL6,IRAK2,IRAK3,IRF7,MAPK12,MMP9,NCF1,NCF2,NFKB1,NFKB2,PLA2G4B,PLA2G4C,PLA2G4E,PTGS2,SOD2,STAT1,TLR2,TNF,TRAF3
Glucocorticoid Receptor Signaling	10.6	0.0779		ADRB2,CSF2,CXCL3,CXCL8,ICAM1,IKBKE,IL1A,IL1B,IL2RG,IL6,IL7R,KRT16,KRT17,KRT23,KRT24,KRT4,KRT6B,KRT75,KRT78,MAPK12,MMP1,MMP13,MMP9,NFKB1,NFKBIA,NFKBIE,PLA2G4B,PLA2G4C,PLA2G4E,PLAU,PTGS2,SLPI,STAT1,STAT5A,TLR2,TNF
Hepatic Fibrosis Signaling Pathway	10.4	0.0847	3.651	CXCL8,EDN1,FZD8,ICAM1,IKBKE,IL1A,IL1B,IL33,IL36G,IRAK2,IRAK3,ITGA5,ITGB2,ITGB3,MAPK12,MMP1,MMP13,NCF1,NCF2,NFKB1,NFKB2,NFKBIA,NFKBIE,PDGFB,RHOF,RHOV,RND1,SOD2,TNF,VEGFA,WNT4,WNT7A
Role of Macrophages, Fibroblasts and Endothelial Cells in Rheumatoid Arthritis	10.4	0.0924		CSF1,CSF2,CXCL8,FZD8,ICAM1,IKBKE,IL1A,IL1B,IL32,IL33,IL36G,IL6,IRAK2,IRAK3,LTB,MMP1,MMP13,NFKB1,NFKBIA,NFKBIE,PDGFB,PRSS3,SOCS3,TLR2,TNF,TRAF3,VEGFA,WNT4,WNT7A
Hepatic Fibrosis / Hepatic Stellate Cell Activation	10.1	0.118		COL6A2,COL8A1,COL9A2,CSF1,CXCL3,CXCL8,EDN1,ICAM1,IFNGR1,IGFBP3,IL1A,IL1B,IL6,MMP1,MMP13,MMP9,NFKB1,NFKB2,PDGFB,STAT1,TNF,VEGFA
IL-17A Signaling in Fibroblasts	9.88	0.306		CXCL5,IKBKE,IL6,LCN2,MAPK12,MMP1,NFKB1,NFKB2,NFKBIA,NFKBIE,NFKBIZ
Systemic Lupus Erythematosus In B Cell Signaling Pathway	9.61	0.0945	4.315	CSF2,CXCL8,IFIH1,IFIT3,IFNGR1,IL17C,IL1A,IL1B,IL33,IL36G,IL6,INPP5J,IRF7,IRF9,ISG15,ISG20,LIF,LTB,NFKB1,NFKB2,STAT1,TNF,TNFSF14,TNFSF15,TRAF3,VAV1
Dendritic Cell Maturation	9.36	0.114	4.472	CD83,CSF2,ICAM1,IKBKE,IL1A,IL1B,IL23A,IL32,IL33,IL36G,IL6,LTB,MAPK12,NFKB1,NFKB2,NFKBIA,NFKBIE,RELB,STAT1,TLR2,TNF
Role of PKR in Interferon Induction and Antiviral Response	9.27	0.144	3	BID,DDX58,IFIH1,IFNGR1,IKBKE,IL1B,IRF9,MAPK12,MARCO,NFKB1,NFKB2,NFKBIA,NFKBIE,PDGFB,STAT1,TNF,TRAF3
TREM1 Signaling	9.26	0.187	3.742	CD83,CSF2,CXCL3,CXCL8,ICAM1,IL1B,IL6,ITGA5,NFKB1,NFKB2,NOD2,STAT5A,TLR2,TNF
Role of MAPK Signaling in Inhibiting the Pathogenesis of Influenza	9.26	0.187	2.673	CXCL10,CXCL8,IL1B,IL6,MAPK12,NFKB1,NFKB2,NFKBIA,NFKBIE,PLA2G4B,PLA2G4C,PLA2G4E,PTGS2,TNF
Toll-like Receptor Signaling	9.18	0.184	2.53	IL1A,IL1B,IL33,IL36G,IRAK2,IRAK3,MAPK12,NFKB1,NFKB2,NFKBIA,TLR2,TNF,TNFAIP3,UBD
Altered T Cell and B Cell Signaling in Rheumatoid Arthritis	9.15	0.167		CSF1,CSF2,IL1A,IL1B,IL23A,IL33,IL36G,IL6,LTB,NFKB1,NFKB2,RELB,TLR2,TNF,TRAF3
Role of IL-17F in Allergic Inflammatory Airway Diseases	8.95	0.256	3.162	CSF2,CXCL1,CXCL10,CXCL5,CXCL6,CXCL8,IL1B,IL6,MMP13,NFKB1,NFKB2
Role of Osteoblasts, Osteoclasts and Chondrocytes in Rheumatoid Arthritis	8.75	0.101		BIRC3,BMP2,CSF1,CSF2,FZD8,IKBKE,IL1A,IL1B,IL33,IL36G,IL6,ITGA5,ITGB3,MAPK12,MMP1,MMP13,NFKB1,NFKBIA,NFKBIE,TNF,WNT4,WNT7A
IL-10 Signaling	8.61	0.186		IKBKE,IL1A,IL1B,IL33,IL36G,IL6,MAPK12,NFKB1,NFKB2,NFKBIA,NFKBIE,SOCS3,TNF
Erythropoietin Signaling Pathway	8.25	0.11	-2.524	BIRC3,CSF2,CXCL8,IL17C,IL1A,IL1B,IL33,IL36G,IL6,LIF,LTB,NFKB1,NFKB2,NFKBIA,NFKBIE,STAT5A,TNF,TNFSF14,TNFSF15
IL-17A Signaling in Airway Cells	7.97	0.185	1.897	CCL20,CXCL1,CXCL3,CXCL5,CXCL6,IKBKE,IL6,MAPK12,NFKB1,NFKB2,NFKBIA,NFKBIE
Osteoarthritis Pathway	7.95	0.0955	4	BMP2,CXCL8,FZD8,IL1B,ITGA5,ITGB2,ITGB3,MMP1,MMP10,MMP13,MMP9,NAMPT,NFKB1,NFKB2,PTGS2,S100A8,S100A9,SLC39A8,TLR2,TNF,VEGFA
IL-8 Signaling	7.94	0.1	4.123	CSTB,CXCL1,CXCL8,HBEGF,ICAM1,IKBKE,IRAK2,IRAK3,ITGB2,ITGB3,MAPK12,MMP9,NCF1,NCF2,NFKB1,PTGS2,RHOF,RHOV,RND1,VEGFA
MIF Regulation of Innate Immunity	7.86	0.238	3.162	CD74,MAPK12,NFKB1,NFKB2,NFKBIA,NFKBIE,PLA2G4B,PLA2G4C,PLA2G4E,PTGS2
Role of Cytokines in Mediating Communication between Immune Cells	7.82	0.204		CSF2,CSF3,CXCL8,IL1A,IL1B,IL23A,IL32,IL33,IL36G,IL6,TNF
MIF-mediated Glucocorticoid Regulation	7.57	0.265	3	CD74,NFKB1,NFKB2,NFKBIA,NFKBIE,PLA2G4B,PLA2G4C,PLA2G4E,PTGS2
iNOS Signaling	7.55	0.222	3.162	IFNGR1,IKBKE,IRAK2,IRAK3,MAPK12,NFKB1,NFKB2,NFKBIA,NFKBIE,STAT1
LXR/RXR Activation	7.34	0.124	-1.807	C3,IL1A,IL1B,IL33,IL36G,IL6,MMP9,NFKB1,NFKB2,PTGS2,S100A8,SAA1,SAA2,SAA4,TNF
IL-6 Signaling	7.11	0.119	3.357	CXCL8,IKBKE,IL1A,IL1B,IL33,IL36G,IL6,MAPK12,NFKB1,NFKB2,NFKBIA,NFKBIE,SOCS3,TNF,VEGFA
Production of Nitric Oxide and Reactive Oxygen Species in Macrophages	6.89	0.0952	4.123	IFNGR1,IKBKE,MAP3K8,MAPK12,NCF1,NCF2,NFKB1,NFKB2,NFKBIA,NFKBIE,RHOF,RHOV,RND1,S100A8,SAA4,STAT1,TLR2,TNF
TNFR2 Signaling	6.82	0.267	1.633	BIRC3,IKBKE,NFKB1,NFKB2,NFKBIA,NFKBIE,TNF,TNFAIP3
Role of Tissue Factor in Cancer	6.75	0.121		CSF1,CSF2,CXCL1,CXCL8,F3,HBEGF,IL1B,ITGB3,MAPK12,MMP1,MMP13,PLAUR,STAT5A,VEGFA
Role of RIG1-like Receptors in Antiviral Innate Immunity	6.52	0.205	2.646	DDX58,IFIH1,IKBKE,IRF7,NFKB1,NFKB2,NFKBIA,NFKBIE,TRAF3
NF-κB Signaling	6.52	0.095	1.698	BMP2,IL1A,IL1B,IL33,IL36G,IRAK3,MAP3K8,NFKB1,NFKB2,NFKBIA,NFKBIE,RELB,TLR2,TNF,TNFAIP3,TNIP1,TRAF3
IL-9 Signaling	6.47	0.242	1.414	BCL3,IL2RG,NFKB1,NFKB2,SOCS3,STAT1,STAT5A,TNF
Differential Regulation of Cytokine Production in Intestinal Epithelial Cells by IL-17A and IL-17F	6.46	0.304	2.646	CSF2,CSF3,CXCL1,IL1A,IL1B,LCN2,TNF
Cardiac Hypertrophy Signaling (Enhanced)	6.46	0.0604	4.796	ADRB2,CSF2,CXCL8,EDN1,FZD8,IKBKE,IL17C,IL1A,IL1B,IL2RG,IL33,IL36G,IL6,IL7R,ITGA5,ITGB2,ITGB3,LIF,LTB,MAP3K8,MAPK12,NFKB1,NFKB2,PDE4B,PTGS2,TNF,TNFSF14,TNFSF15,WNT4,WNT7A
PPAR Signaling	6.44	0.124	-3.606	IKBKE,IL1A,IL1B,IL33,IL36G,NFKB1,NFKB2,NFKBIA,NFKBIE,PDGFB,PTGS2,STAT5A,TNF
Colorectal Cancer Metastasis Signaling	6.26	0.0791	4.359	FZD8,IFNGR1,IL6,MAPK12,MMP1,MMP10,MMP13,MMP9,NFKB1,NFKB2,PTGS2,RHOF,RHOV,RND1,STAT1,TLR2,TNF,VEGFA,WNT4,WNT7A
TWEAK Signaling	6.25	0.229	0.707	BID,BIRC3,IKBKE,NFKB1,NFKB2,NFKBIA,NFKBIE,TRAF3
Antioxidant Action of Vitamin C	6.25	0.119	-3.464	CSF2,GLRX,IKBKE,MAPK12,NFKB1,NFKB2,NFKBIA,NFKBIE,PLA2G4B,PLA2G4C,PLA2G4E,STAT5A,TNF
Death Receptor Signaling	6.24	0.13	1.732	BID,BIRC3,IKBKE,NFKB1,NFKB2,NFKBIA,NFKBIE,PARP12,PARP9,TNF,TNFRSF10A,TNFSF15
IL-17A Signaling in Gastric Cells	6.06	0.269	2	CCL20,CXCL1,CXCL10,CXCL8,MAPK12,NFKB1,TNF
TNFR1 Signaling	6.02	0.18	2.121	BID,BIRC3,IKBKE,NFKB1,NFKB2,NFKBIA,NFKBIE,TNF,TNFAIP3
CD40 Signaling	5.97	0.154	1	ICAM1,IKBKE,MAPK12,NFKB1,NFKB2,NFKBIA,NFKBIE,PTGS2,TNFAIP3,TRAF3
Differential Regulation of Cytokine Production in Macrophages and T Helper Cells by IL-17A and IL-17F	5.87	0.333	2.449	CSF2,CSF3,CXCL1,IL1B,IL6,TNF
p38 MAPK Signaling	5.85	0.11	3.464	CDC25B,IL1A,IL1B,IL33,IL36G,IRAK2,IRAK3,MAPK12,PLA2G4B,PLA2G4C,PLA2G4E,STAT1,TNF
Lymphotoxin β Receptor Signaling	5.8	0.17	1.89	CXCL1,IKBKE,LTB,NFKB1,NFKB2,NFKBIA,RELB,TNFSF14,TRAF3
Axonal Guidance Signaling	5.54	0.0567		ADAM28,ADAM8,ADAMTS6,ADAMTS9,BMP2,EFNA1,EPHA2,FZD8,ITGA5,ITGB2,ITGB3,MMP1,MMP10,MMP13,MMP9,PDGFB,RND1,SEMA6A,SEMA7A,TUBA1A,TUBA1B,TUBA1C,TUBA4A,TUBB3,TUBB4B,VEGFA,WNT4,WNT7A
IL-23 Signaling Pathway	5.45	0.182	1.414	CSF2,IL1B,IL23A,NFKB1,NFKB2,NFKBIA,SOCS3,TNF
Airway Inflammation in Asthma	5.4	0.219		CCL20,CSF2,CXCL8,IFNGR1,IL23A,IL33,MMP9
Coronavirus Pathogenesis Pathway	5.39	0.0933	1.069	CXCL8,DDX58,IL1B,IL6,IRF7,IRF9,MAPK12,NFKB1,NFKB2,NFKBIA,NFKBIE,PTGS2,STAT1,TRAF3
Coronavirus Replication Pathway	5.37	0.178	1.414	IFITM1,IFITM3,TUBA1A,TUBA1B,TUBA1C,TUBA4A,TUBB3,TUBB4B
Type I Diabetes Mellitus Signaling	5.36	0.108	2.887	BID,IFNGR1,IKBKE,IL1B,MAPK12,NFKB1,NFKB2,NFKBIA,NFKBIE,SOCS3,STAT1,TNF
MSP-RON Signaling In Macrophages Pathway	5.28	0.106	-1.155	IFNGR1,IKBKE,ITGB2,KLK12,NFKB1,NFKB2,NFKBIZ,PTGS2,SBNO2,SOCS3,STAT1,TNF
Induction of Apoptosis by HIV1	5.27	0.148	1	BID,BIRC3,IKBKE,MAPK12,NFKB1,NFKB2,NFKBIA,NFKBIE,TNF
Communication between Innate and Adaptive Immune Cells	5.21	0.115		CD83,CSF2,CXCL10,CXCL8,IL1A,IL1B,IL33,IL36G,IL6,TLR2,TNF
CD27 Signaling in Lymphocytes	4.82	0.151	1.633	BID,IKBKE,MAP3K8,MAPK12,NFKB1,NFKB2,NFKBIA,NFKBIE
April Mediated Signaling	4.72	0.175	1.134	IKBKE,MAPK12,NFKB1,NFKB2,NFKBIA,NFKBIE,TRAF3
Tec Kinase Signaling	4.68	0.0809	3.162	ITGA5,ITGB2,ITGB3,MAPK12,NFKB1,NFKB2,RHOF,RHOV,RND1,STAT1,STAT5A,TNF,TNFRSF10A,VAV1
B Cell Activating Factor Signaling	4.65	0.171	2.236	IKBKE,MAPK12,NFKB1,NFKB2,NFKBIA,NFKBIE,TRAF3
Th17 Activation Pathway	4.63	0.11	3.162	CCL20,CSF2,IL1B,IL23A,IL6,IRAK2,IRAK3,NFKB1,NFKB2,SOCS3
IL-12 Signaling and Production in Macrophages	4.55	0.0902		IFNGR1,IKBKE,IL23A,MAP3K8,MAPK12,NFKB1,NFKB2,S100A8,SAA4,STAT1,TLR2,TNF
FAT10 Cancer Signaling Pathway	4.31	0.152	2.646	IKBKE,IL6,NFKB1,NFKB2,NFKBIA,TNF,UBD
4-1BB Signaling in T Lymphocytes	4.29	0.188	2	IKBKE,MAPK12,NFKB1,NFKB2,NFKBIA,NFKBIE
ILK Signaling	4.23	0.0737	3.317	ACTN1,BMP2,ITGB2,ITGB3,MAPK12,MMP9,NFKB1,NFKB2,PTGS2,RHOF,RHOV,RND1,TNF,VEGFA
Sumoylation Pathway	4.16	0.0971	-1.633	ETS1,ISG20,MAPK12,NFKB1,NFKB2,NFKBIA,PML,RHOF,RHOV,RND1
Hematopoiesis from Pluripotent Stem Cells	4.13	0.143		CSF1,CSF2,CSF3,CXCL8,IL1A,IL6,LIF
Germ Cell-Sertoli Cell Junction Signaling	4.1	0.076		ACTN1,MAP3K8,MAPK12,RHOF,RHOV,RND1,TNF,TUBA1A,TUBA1B,TUBA1C,TUBA4A,TUBB3,TUBB4B
Th1 and Th2 Activation Pathway	4.1	0.076		ICAM1,IFNGR1,IL2RG,IL33,IL6,ITGB2,LGALS9,NFKB1,NOTCH4,SOCS3,STAT1,STAT5A,VAV1
FXR/RXR Activation	4.09	0.0873		C3,FABP6,IL1A,IL1B,IL33,IL36G,MAPK12,SAA1,SAA2,SAA4,TNF
Crosstalk between Dendritic Cells and Natural Killer Cells	3.94	0.101	2.828	CD83,CSF2,IL2RG,IL6,LTB,MICB,NFKB1,NFKB2,TNF
Complement System	3.92	0.162	1.342	C1R,C1S,C2,C3,CFB,ITGB2
Small Cell Lung Cancer Signaling	3.89	0.113	1.633	BID,IKBKE,NFKB1,NFKB2,NFKBIA,NFKBIE,PTGS2,TRAF3
IL-1 Signaling	3.82	0.0978	3	IKBKE,IL1A,IRAK2,IRAK3,MAPK12,NFKB1,NFKB2,NFKBIA,NFKBIE
Role of JAK family kinases in IL-6-type Cytokine Signaling	3.8	0.2		IL6,MAPK12,SOCS3,STAT1,STAT5A
PI3K/AKT Signaling	3.78	0.0707	2.333	IKBKE,IL2RG,IL7R,INPP5J,ITGA5,ITGB2,ITGB3,MAP3K8,NFKB1,NFKB2,NFKBIA,NFKBIE,PTGS2
Regulation Of The Epithelial Mesenchymal Transition By Growth Factors Pathway	3.69	0.0691	3.606	ETS1,IKBKE,IL6,LTB,MAPK12,MMP1,MMP9,NFKB1,NFKB2,PDGFB,TNF,TNFSF14,TNFSF15
Cholecystokinin/Gastrin-mediated Signaling	3.64	0.084	3	IL1A,IL1B,IL33,IL36G,MAPK12,PTGS2,RHOF,RHOV,RND1,TNF
Th1 Pathway	3.58	0.0826	1.89	ICAM1,IFNGR1,IL6,ITGB2,LGALS9,NFKB1,NOTCH4,SOCS3,STAT1,VAV1
Sertoli Cell-Sertoli Cell Junction Signaling	3.56	0.067		ACTN1,ITGA5,ITGB2,ITGB3,MAP3K8,MAPK12,TNF,TUBA1A,TUBA1B,TUBA1C,TUBA4A,TUBB3,TUBB4B
Apoptosis Signaling	3.55	0.09	-0.333	BCL2A1,BID,BIRC3,IKBKE,NFKB1,NFKB2,NFKBIA,NFKBIE,TNF
Graft-versus-Host Disease Signaling	3.29	0.125		IL1A,IL1B,IL33,IL36G,IL6,TNF
Role of MAPK Signaling in Promoting the Pathogenesis of Influenza	3.24	0.0818	1.667	MAPK12,NFKB1,NFKB2,NFKBIA,NFKBIE,PLA2G4B,PLA2G4C,PLA2G4E,PTGS2
Remodeling of Epithelial Adherens Junctions	3.23	0.103		ACTN1,TUBA1A,TUBA1B,TUBA1C,TUBA4A,TUBB3,TUBB4B
RANK Signaling in Osteoclasts	3.21	0.0899	2.449	BIRC3,IKBKE,MAP3K8,MAPK12,NFKB1,NFKB2,NFKBIA,NFKBIE
Myc Mediated Apoptosis Signaling	3.19	0.12	0	ADRB2,BID,IKBKE,NFKB1,NFKB2,TNF
B Cell Receptor Signaling	3.18	0.0645	2.309	BCL2A1,ETS1,IKBKE,INPP5J,MAP3K8,MAPK12,NFKB1,NFKB2,NFKBIA,NFKBIE,POU2F2,VAV1
Inflammasome pathway	3.13	0.2	2	IL1B,NFKB1,NFKB2,NOD2
Senescence Pathway	3.06	0.0545	2.84	CDC25B,CXCL8,ETS1,IKBKE,IL1A,IL6,MAPK12,NFKB1,NFKB2,PML,SAA1,SAA2,SAA4,SOD2,TLR2
Glioma Invasiveness Signaling	3.04	0.0959	2.449	ITGB3,MMP9,PLAU,PLAUR,RHOF,RHOV,RND1
IL-15 Signaling	2.97	0.0933	2.646	CSF2,CXCL8,IL2RG,MAPK12,NFKB1,NFKB2,STAT5A
Angiopoietin Signaling	2.97	0.0933	-0.378	IKBKE,NFKB1,NFKB2,NFKBIA,NFKBIE,STAT5A,TNIP1
IL-22 Signaling	2.82	0.167	1	MAPK12,SOCS3,STAT1,STAT5A
Role of JAK1, JAK2 and TYK2 in Interferon Signaling	2.82	0.167		IFNGR1,NFKB1,NFKB2,STAT1
Role of MAPK Signaling in the Pathogenesis of Influenza	2.8	0.0875		CXCL10,MAPK12,PLA2G4B,PLA2G4C,PLA2G4E,PTGS2,TNF
PEDF Signaling	2.74	0.0854	1.342	IKBKE,MAPK12,NFKB1,NFKB2,NFKBIA,NFKBIE,SOD2
Hematopoiesis from Multipotent Stem Cells	2.74	0.25		CSF1,CSF2,CSF3
NAD biosynthesis II (from tryptophan)	2.74	0.25		KMO,KYNU,QPRT
Necroptosis Signaling Pathway	2.7	0.0637	3.162	BIRC3,IRF9,MLKL,PLA2G4B,PLA2G4C,PLA2G4E,STAT1,TNF,TNFRSF10A,TNIP1
Oncostatin M Signaling	2.68	0.116	2.236	MMP1,MMP13,PLAU,STAT1,STAT5A
HOTAIR Regulatory Pathway	2.64	0.0625	2.53	ICAM1,MMP1,MMP10,MMP13,MMP9,NFKB1,NFKB2,NFKBIA,WNT4,WNT7A
Pancreatic Adenocarcinoma Signaling	2.64	0.0734	2.828	HBEGF,MAPK12,MMP9,NFKB1,NFKB2,PTGS2,STAT1,VEGFA
Molecular Mechanisms of Cancer	2.61	0.045		BID,BIRC3,BMP2,CDC25B,FZD8,ITGA5,ITGB2,ITGB3,MAPK12,NFKB1,NFKB2,NFKBIA,NFKBIE,RHOF,RHOV,RND1,WNT4,WNT7A
Th2 Pathway	2.59	0.0662	2.449	ICAM1,IL2RG,IL33,ITGB2,NFKB1,NOTCH4,SOCS3,STAT5A,VAV1
Leukocyte Extravasation Signaling	2.54	0.057	3.317	ACTN1,ICAM1,ITGB2,MAPK12,MMP1,MMP10,MMP13,MMP9,NCF1,NCF2,VAV1
RAR Activation	2.52	0.0567		BMP2,IGFBP3,MAPK12,MMP1,NFKB1,NFKB2,PML,RELB,STAT5A,TNIP1,VEGFA
HER-2 Signaling in Breast Cancer	2.52	0.0567	2.111	ETS1,HBEGF,IKBKE,IL1A,ITGB2,ITGB3,NFKB1,NFKB2,NFKBIA,NFKBIE,PTGS2
Regulation of IL-2 Expression in Activated and Anergic T Lymphocytes	2.51	0.0778		IKBKE,MAPK12,NFKB1,NFKB2,NFKBIA,NFKBIE,VAV1
Signaling by Rho Family GTPases	2.5	0.0514	3	CDC42EP1,CDC42EP2,ITGA5,ITGB2,ITGB3,MAPK12,NCF1,NCF2,NFKB1,NFKB2,RHOF,RHOV,RND1
Fc Epsilon RI Signaling	2.45	0.0684	1.633	CSF2,INPP5J,MAPK12,PLA2G4B,PLA2G4C,PLA2G4E,TNF,VAV1
Sirtuin Signaling Pathway	2.4	0.0481	1.387	ATG16L2,BPGM,CXCL8,MAPK12,NAMPT,NFKB1,NFKB2,RRP9,SOD2,TNF,TUBA1A,TUBA1B,TUBA1C,TUBA4A
HGF Signaling	2.38	0.0667	2	ETS1,IL6,ITGA5,ITGB2,ITGB3,MAP3K8,MAPK12,PTGS2
Trans, trans-farnesyl Diphosphate Biosynthesis	2.36	0.4		FDPS,IDI1
Phagosome Maturation	2.29	0.0596		NCF1,NCF2,TAP1,TUBA1A,TUBA1B,TUBA1C,TUBA4A,TUBB3,TUBB4B
NF-κB Activation by Viruses	2.25	0.0789	2.449	IKBKE,ITGB3,NFKB1,NFKB2,NFKBIA,NFKBIE
14-3-3-mediated Signaling	2.23	0.063		MAPK12,TNF,TUBA1A,TUBA1B,TUBA1C,TUBA4A,TUBB3,TUBB4B
Coagulation System	2.2	0.114	2	F3,PLAT,PLAU,PLAUR
VDR/RXR Activation	2.2	0.0769	1	CSF2,CXCL10,CYP27B1,HSD17B2,IGFBP3,SERPINB1
Tryptophan Degradation to 2-amino-3-carboxymuconate Semialdehyde	2.19	0.333		KMO,KYNU
JAK/Stat Signaling	2.15	0.075	1.633	IL6,NFKB1,NFKB2,SOCS3,STAT1,STAT5A
Actin Nucleation by ARP-WASP Complex	2.12	0.0741		ITGA5,ITGB2,ITGB3,RHOF,RHOV,RND1
Phagosome Formation	2.12	0.0602		ITGA5,ITGB2,ITGB3,MARCO,RHOF,RHOV,RND1,TLR2
MSP-RON Signaling Pathway	2.11	0.0862		CSF1,ITGB2,KLK12,TLR2,TNF
STAT3 Pathway	2.08	0.0593	1.89	IL1A,IL1B,IL2RG,IL7R,MAPK12,PDGFB,SOCS3,VEGFA
Docosahexaenoic Acid (DHA) Signaling	2.08	0.105		BCL2A1,BID,BIK,IL1B
LPS-stimulated MAPK Signaling	2.07	0.0723	1.633	IKBKE,MAPK12,NFKB1,NFKB2,NFKBIA,NFKBIE
PTEN Signaling	2.06	0.0588	-1.633	IKBKE,INPP5J,ITGA5,ITGB2,ITGB3,MAGIX,NFKB1,NFKB2
PCP pathway	2.05	0.0833	2.236	CTHRC1,FZD8,MAPK12,WNT4,WNT7A
Regulation Of The Epithelial Mesenchymal Transition In Development Pathway	2.05	0.0714	2.449	FZD8,LOX,NFKB1,NFKB2,WNT4,WNT7A
Inhibition of Matrix Metalloproteases	2.04	0.103	-2	MMP1,MMP10,MMP13,MMP9
Antigen Presentation Pathway	2.04	0.103		CD74,PSMB8,PSMB9,TAP1
Xenobiotic Metabolism AHR Signaling Pathway	2.02	0.0706	2.449	IL1A,IL1B,IL6,NFKB1,NFKB2,TNF
iCOS-iCOSL Signaling in T Helper Cells	2.02	0.0631	2.236	IKBKE,IL2RG,NFKB1,NFKB2,NFKBIA,NFKBIE,VAV1
