# Supplementary material for: The Transcriptome Landscape of the In Vitro Human Airway Epithelium Response to SARS-CoV-2
Source: Int J Mol Sci. 2023 Jul 27;24(15):12017. doi: 10.3390/ijms241512017 (PMC10418806; doi:10.3390/ijms241512017)
Supplement: Supplementary file 1 [file ijms-24-12017-s001.zip › ijms-2440321-supplementary/ijms-2440321-supplementary-final/Supplementary Table S5_Lists upstream regulators.xlsx]

## Sheet: TNF
Symbol	Entrez Gene Name	Fold Change	Location	Family
C3	complement C3	2.74248219015642	Extracellular Space	peptidase
CCL28	C-C motif chemokine ligand 28	1.34393461480368	Extracellular Space	cytokine
CSF1	colony stimulating factor 1	1.33225018045703	Extracellular Space	cytokine
CSF2	colony stimulating factor 2	4.12090560634282	Extracellular Space	cytokine
CSF3	colony stimulating factor 3	7.72328371544376	Extracellular Space	cytokine
CXCL1	C-X-C motif chemokine ligand 1	2.60079875924029	Extracellular Space	cytokine
CXCL10	C-X-C motif chemokine ligand 10	1.45297835680766	Extracellular Space	cytokine
CXCL2	C-X-C motif chemokine ligand 2	2.42366323010693	Extracellular Space	cytokine
CXCL3	C-X-C motif chemokine ligand 3	3.35559150557804	Extracellular Space	cytokine
CXCL5	C-X-C motif chemokine ligand 5	6.95629013678023	Extracellular Space	cytokine
CXCL6	C-X-C motif chemokine ligand 6	2.17592610917305	Extracellular Space	cytokine
CXCL8	C-X-C motif chemokine ligand 8	4.79540938145861	Extracellular Space	cytokine
EDN1	endothelin 1	1.98042550204664	Extracellular Space	cytokine
IL1B	interleukin 1 beta	2.05172464520684	Extracellular Space	cytokine
IL23A	interleukin 23 subunit alpha	1.46464772506017	Extracellular Space	cytokine
IL33	interleukin 33	1.45388049377334	Extracellular Space	cytokine
ITGB2	integrin subunit beta 2	1.59082099333647	Plasma Membrane	transmembrane receptor
LCN2	lipocalin 2	1.58735760852077	Extracellular Space	transporter
LGALS9	galectin 9	1.66273502925259	Plasma Membrane	other
NOD2	nucleotide binding oligomerization domain containing 2	1.51678610802205	Cytoplasm	other
PDE4B	phosphodiesterase 4B	1.44574735140655	Cytoplasm	enzyme
PLAUR	plasminogen activator, urokinase receptor	1.57285990533285	Plasma Membrane	transmembrane receptor
S100A12	S100 calcium binding protein A12	1.94445735980233	Cytoplasm	other
S100A7	S100 calcium binding protein A7	2.80408312972045	Cytoplasm	other
S100A7A	S100 calcium binding protein A7A	1.54069053478225	Cytoplasm	other
S100A8	S100 calcium binding protein A8	3.4321290667735	Cytoplasm	other
S100A9	S100 calcium binding protein A9	2.12463090817902	Cytoplasm	other
SERPINB1	serpin family B member 1	1.63688215336076	Cytoplasm	other
SLPI	secretory leukocyte peptidase inhibitor	1.48289817344143	Cytoplasm	other
TNF	tumor necrosis factor	2.52018024831449	Extracellular Space	cytokine

## Sheet: IL1A
Symbol	Entrez Gene Name	Fold Change	Location	Family
CSF2	colony stimulating factor 2	4.12090560634282	Extracellular Space	cytokine
CSF3	colony stimulating factor 3	7.72328371544376	Extracellular Space	cytokine
CXCL5	C-X-C motif chemokine ligand 5	6.95629013678023	Extracellular Space	cytokine
CXCL8	C-X-C motif chemokine ligand 8	4.79540938145861	Extracellular Space	cytokine
FOSL1	FOS like 1, AP-1 transcription factor subunit	1.49049743219936	Nucleus	transcription regulator
IL1A	interleukin 1 alpha	2.00643823101301	Extracellular Space	cytokine
IL1B	interleukin 1 beta	2.05172464520684	Extracellular Space	cytokine
IL32	interleukin 32	2.25989059943746	Extracellular Space	cytokine
IL6	interleukin 6	5.24317219434944	Extracellular Space	cytokine
ITGA5	integrin subunit alpha 5	1.42095301734347	Plasma Membrane	transmembrane receptor
ITGB3	integrin subunit beta 3	2.07375510938545	Plasma Membrane	transmembrane receptor
LCN2	lipocalin 2	1.58735760852077	Extracellular Space	transporter
LOX	lysyl oxidase	1.47967505198047	Extracellular Space	enzyme
MMP1	matrix metallopeptidase 1	1.66124553569766	Extracellular Space	peptidase
MMP10	matrix metallopeptidase 10	1.42334078608071	Extracellular Space	peptidase
MMP13	matrix metallopeptidase 13	1.81116534483494	Extracellular Space	peptidase
MMP9	matrix metallopeptidase 9	3.77429246862524	Extracellular Space	peptidase
NFKBIA	NFKB inhibitor alpha	1.82794145093898	Cytoplasm	transcription regulator
PLAU	plasminogen activator, urokinase	1.45213905960636	Extracellular Space	peptidase
PTGS2	prostaglandin-endoperoxide synthase 2	1.42589869900464	Cytoplasm	enzyme
S100A12	S100 calcium binding protein A12	1.94445735980233	Cytoplasm	other
S100A7	S100 calcium binding protein A7	2.80408312972045	Cytoplasm	other
S100A9	S100 calcium binding protein A9	2.12463090817902	Cytoplasm	other
SAA1	serum amyloid A1	4.16364962775963	Extracellular Space	transporter
SOD2	superoxide dismutase 2	2.73692337535062	Cytoplasm	enzyme
TNF	tumor necrosis factor	2.52018024831449	Extracellular Space	cytokine

## Sheet: F2
Symbol	Gene Name	Fold Change	Location	Family
ANGPTL4	angiopoietin like 4	1.42452095216122	Extracellular Space	other
BCL3	BCL3 transcription coactivator	1.59668068844786	Nucleus	transcription regulator
CCL20	C-C motif chemokine ligand 20	7.53803589494854	Extracellular Space	cytokine
CXCL1	C-X-C motif chemokine ligand 1	2.60079875924029	Extracellular Space	cytokine
CXCL10	C-X-C motif chemokine ligand 10	1.45297835680766	Extracellular Space	cytokine
CXCL3	C-X-C motif chemokine ligand 3	3.35559150557804	Extracellular Space	cytokine
CXCL8	C-X-C motif chemokine ligand 8	4.79540938145861	Extracellular Space	cytokine
EDN1	endothelin 1	1.98042550204664	Extracellular Space	cytokine
EREG	epiregulin	1.37283372712489	Extracellular Space	growth factor
ETS1	ETS proto-oncogene 1, transcription factor	1.39256126081151	Nucleus	transcription regulator
F3	coagulation factor III, tissue factor	1.32758016517595	Plasma Membrane	transmembrane receptor
FOSB	FosB proto-oncogene, AP-1 transcription factor subunit	1.36979391827574	Nucleus	transcription regulator
FOSL1	FOS like 1, AP-1 transcription factor subunit	1.49049743219936	Nucleus	transcription regulator
HBEGF	heparin binding EGF like growth factor	2.38399037246266	Extracellular Space	growth factor
IL1B	interleukin 1 beta	2.05172464520684	Extracellular Space	cytokine
IL32	interleukin 32	2.25989059943746	Extracellular Space	cytokine
IL6	interleukin 6	5.24317219434944	Extracellular Space	cytokine
MMP1	matrix metallopeptidase 1	1.66124553569766	Extracellular Space	peptidase
MMP9	matrix metallopeptidase 9	3.77429246862524	Extracellular Space	peptidase
NFKBIA	NFKB inhibitor alpha	1.82794145093898	Cytoplasm	transcription regulator
PLAT	plasminogen activator, tissue type	2.50257970060546	Extracellular Space	peptidase
PLAUR	plasminogen activator, urokinase receptor	1.57285990533285	Plasma Membrane	transmembrane receptor
PTGS2	prostaglandin-endoperoxide synthase 2	1.42589869900464	Cytoplasm	enzyme
SOD2	superoxide dismutase 2	2.73692337535062	Cytoplasm	enzyme
TNF	tumor necrosis factor	2.52018024831449	Extracellular Space	cytokine
VEGFA	vascular endothelial growth factor A	1.35749281956204	Extracellular Space	growth factor
