# Supplementary material for: The Transcriptome Landscape of the In Vitro Human Airway Epithelium Response to SARS-CoV-2
Source: Int J Mol Sci. 2023 Jul 27;24(15):12017. doi: 10.3390/ijms241512017 (PMC10418806; doi:10.3390/ijms241512017)
Supplement: Supplementary file 1 [file ijms-24-12017-s001.zip › ijms-2440321-supplementary/ijms-2440321-supplementary-final/Supplementary Table S6_Lists microRNAs.xlsx]

## Sheet: Interferons & miR
Network Object "FROM"	Network Object "TO"	Object Type	Effect	Mechanism	References "PMID"	Link Info
miR-942-5p	IFI27	Protein	Inhibition	miRNA binding	24727952;24970806	miR-942-5p binds to and inhibits IFI27.
miR-199a-5p	IFI27	Protein	Inhibition	miRNA binding	25596533	miR-199a-5p binds to and inhibits IFI27.
miR-628-5p	H28	Generic protease	Inhibition	miRNA binding	31018104	miR-628-5p binds to and inhibits H28.
miR-203-3p	IFI56	Generic binding protein	Inhibition	miRNA binding	23785202	miR-203-3p binds to and inhibits IFI56.
miR-29a-3p	IFITM3	Protein	Inhibition	miRNA binding	30272306	miR-29a-3p binds to and inhibits IFITM3.
miR-130a-3p	IFI17	Generic binding protein	Inhibition	miRNA binding	22787204;26134263	IFITM1 is a direct target of miR-130a.
miR-665-3p	SOCS3	Generic binding protein	Inhibition	miRNA binding	25781916;31650535	miR-665-3p binds to and inhibits SOCS3.
miR-522-3p	SOCS3	Generic binding protein	Inhibition	miRNA binding	29394098	miR-522-3p binds to and inhibits SOCS3.
miR-483-5p	SOCS3	Generic binding protein	Inhibition	miRNA binding	26109062;29207103;29684207	miR-483-5p binds to and inhibits SOCS3.
miR-483-3p	SOCS3	Generic binding protein	Inhibition	miRNA binding	21146586;22052201	Socs3 is a a direct target of miR-483-5p.
miR-455-5p	SOCS3	Generic binding protein	Inhibition	miRNA binding	23894411;25329796;25484256;25682267;29383133;29684207;30584669;31041827	miR-455-5p binds to and inhibits SOCS3.
miR-4308	SOCS3	Generic binding protein	Inhibition	miRNA binding	27160093	miR-4308 binds to and inhibits SOCS3.
miR-423-5p	SOCS3	Generic binding protein	Inhibition	miRNA binding	30934732	miR-423-5p binds to and inhibits SOCS3.
miR-30e-5p	SOCS3	Generic binding protein	Inhibition	miRNA binding	21358821;23894411;25840690;28939056	SOCS3 was predicted to be miR-30e-5p target.
miR-30d-5p	SOCS3	Generic binding protein	Inhibition	miRNA binding	23387820;23894411;25840690;29663360	miR-30d-5p binds to and inhibits SOCS3.
miR-30c-5p	SOCS3	Generic binding protein	Inhibition	miRNA binding	21358821;23469762;23894411;24138927;25840690;26707189;28339085;29190957	SOCS3 was predicted to be miR-30c target.
miR-30b-5p	SOCS3	Generic binding protein	Inhibition	miRNA binding	21358821;23894411;24138927;25840690	SOCS3 was predicted to be miR-30b target.
miR-30a-5p	SOCS3	Generic binding protein	Inhibition	miRNA binding	21358821;23470715;23894411;24740415;25840690;28605567;30185587	SOCS3 is a predicted target of miR-30a.
miR-222-3p	SOCS3	Generic binding protein	Inhibition	miRNA binding	22260379;23894411;25544772;25564423;25682267;27172798;28743280;31106423	SOCS3 is a predicted target of miR-222.
miR-221-3p	SOCS3	Generic binding protein	Inhibition	miRNA binding	23894411;24607843;25019494;25276827;26990535;30370582;31106423;31222560	miR-221-3p binds to and inhibits SOCS3.
miR-218-5p	SOCS3	Generic binding protein	Inhibition	miRNA binding	23894411;25682267;26782075	miR-218-5p binds to and inhibits SOCS3.
miR-203-3p	SOCS3	Generic binding protein	Inhibition	miRNA binding	17622355;19551852;20981815;21536793;21789961;22007158;22207897;22260379;22679274;22917968;23894411;26990535;27517632;29039484;30787278	The up-regulation of miR-203 in psoriatic plaques was concurrent with the down-regulation of an evolutionary conserved target of miR-203, suppressor of cytokine signaling 3 (SOCS-3), which is involved in inflammatory responses and keratinocyte functions.
miR-19b-3p	SOCS3	Generic binding protein	Inhibition	miRNA binding	22684508;23059786;23681423;23894411;25997679;26465715;29197574;31214725	SOCS3 is a predicted target of miR-19b.
miR-19a-3p	SOCS3	Generic binding protein	Inhibition	miRNA binding	21789961;23894411;26465715;27666763;28077652;30854695;31214725;31573047	SOCS3 is a predicted target of miR-19a.
miR-196b-5p	SOCS3	Generic binding protein	Inhibition	miRNA binding	28591704	miR-196b-5p binds to and inhibits SOCS3.
miR-185-5p	SOCS3	Generic binding protein	Inhibition	miRNA binding	25658748	miR-185-5p binds to and inhibits SOCS3.
miR-181a-5p	SOCS3	Generic binding protein	Inhibition	miRNA binding	25979460;29269300	miR-181a-5p binds to and inhibits SOCS3.
miR-155-5p	SOCS3	Generic binding protein	Inhibition	miRNA binding	23428672	miR-155-5p binds to and inhibits SOCS3.
miR-125a-5p	SOCS3	Generic binding protein	Inhibition	miRNA binding	28976973	miR-125a-5p binds to and inhibits SOCS3.
miR-122-5p	SOCS3	Generic binding protein	Inhibition	miRNA binding	25766860	miR-122-5p binds to and inhibits SOCS3.
miR-762	IRF7	Transcription factor	Inhibition	miRNA binding	26597380	miR-762 binds to and inhibits IRF7.
miR-541-3p	IRF7	Transcription factor	Inhibition	miRNA binding	27158343	miR-541-3p binds to and inhibits IRF7.
miR-373-3p	IRF9	Transcription factor	Inhibition	miRNA binding	25589644	miR-373-3p binds to and inhibits IRF9.
miR-302d-3p	IRF9	Transcription factor	Inhibition	miRNA binding	28318807	miR-302d-3p binds to and inhibits IRF9.
miR-210-3p	IRF9	Transcription factor	Inhibition	miRNA binding	19782034	IRF9 is a potential target of microRNA 210 as showed by miRNP-IP.
miR-199a-5p	ISG15	Generic binding protein	Inhibition	miRNA binding	25596533	miR-199a-5p binds to and inhibits ISG15.
miR-143-3p	ISG15	Generic binding protein	Inhibition	miRNA binding	21427707	G1P2 mRNA is a candidate miR-143 target.
miR-138-5p	ISG15	Generic binding protein	Inhibition	miRNA binding	22766839;28639887	miR-138-5p binds to and inhibits ISG15.
miR-326-3p	ISG20	Generic enzyme	Inhibition	miRNA binding	29899085	miR-326-3p binds to and inhibits ISG20.
miR-211-5p	MxA	Generic enzyme	Inhibition	miRNA binding	27121770	miR-211-5p binds to and inhibits MxA.
miR-204-5p	MxA	Generic enzyme	Inhibition	miRNA binding	27121770	miR-204-5p binds to and inhibits MxA.
miR-650	MxA	Generic enzyme	Inhibition	miRNA binding	26460926	miR-650 binds to and inhibits MxA.
miR-199a-5p	MxB	Generic enzyme	Inhibition	miRNA binding	25596533	miR-199a-5p binds to and inhibits MxB.
miR-101-3p	MxB	Generic enzyme	Inhibition	miRNA binding	31975570	miR-101-3p binds to and inhibits MxB.

## Sheet: Inflammation & miR
Network Object "FROM"	Network Object "TO"	Object Type	Effect	Mechanism	References "PMID"	Link Info
miR-942-5p	NFKBIA	Generic binding protein	Inhibition	miRNA binding	27440900;32026471	miR-942-5p binds to and inhibits NFKBIA.
miR-891a-5p	NFKBIA	Generic binding protein	Inhibition	miRNA binding	26446987	miR-891a-5p binds to and inhibits NFKBIA.
miR-629-5p	NFKBIA	Generic binding protein	Inhibition	miRNA binding	27440900	miR-629-5p binds to and inhibits NFKBIA.
miR-550b-3p	NFKBIA	Generic binding protein	Inhibition	miRNA binding	26446987	miR-550b-3p binds to and inhibits NFKBIA.
miR-483-5p	NFKBIA	Generic binding protein	Inhibition	miRNA binding	27440900	miR-483-5p binds to and inhibits NFKBIA.
miR-421-3p	NFKBIA	Generic binding protein	Inhibition	miRNA binding	26446987	miR-421-3p binds to and inhibits NFKBIA.
miR-381-3p	NFKBIA	Generic binding protein	Inhibition	miRNA binding	19617918;21435336;22947280;24416715;26184031;26688820	NFKBIA has been predicted to be the microRNA 381 target, using PicTar, miRBase and TargetScan algorithms.
miR-34a-5p	NFKBIA	Generic binding protein	Inhibition	miRNA binding	30718475	NFKBIA is a predicted target of miR-34a.
miR-323-3p	NFKBIA	Generic binding protein	Inhibition	miRNA binding	26446987	miR-323-3p binds to and inhibits NFKBIA.
miR-30e-3p	NFKBIA	Generic binding protein	Inhibition	miRNA binding	22156201;25122182;31473322	miR-30e* directly targets the IkBalpha3'-UTR.
miR-24-3p	NFKBIA	Generic binding protein	Inhibition	miRNA binding	27440900	miR-24-3p binds to and inhibits NFKBIA.
miR-2113	NFKBIA	Generic binding protein	Inhibition	miRNA binding	26446987	miR-2113 binds to and inhibits NFKBIA.
miR-203-3p	NFKBIA	Generic binding protein	Inhibition	miRNA binding	20981815	NFkBIa, NFkBp100, NkRF, TNFAIP3, TaxBP1, RNF11, SOCS3, SOCS6 and MECP2 are predicted targets of miR-203.
miR-200a-3p	NFKBIA	Generic binding protein	Inhibition	miRNA binding	26718506	miR-200a-3p binds to and inhibits NFKBIA.
miR-19a-3p	NFKBIA	Generic binding protein	Inhibition	miRNA binding	26239140	miR-19a-3p binds to and inhibits NFKBIA.
miR-196a-5p	NFKBIA	Generic binding protein	Inhibition	miRNA binding	24463357;24503859;24503899;24504166;25773825;28982366;30621631	miR-196a-5p binds to and inhibits NFKBIA.
miR-149-3p	NFKBIA	Generic binding protein	Inhibition	miRNA binding	27440900	miR-149-3p binds to and inhibits NFKBIA.
miR-1284	NFKBIA	Generic binding protein	Inhibition	miRNA binding	26446987	miR-1284 binds to and inhibits NFKBIA.
miR-126-3p	NFKBIA	Generic binding protein	Inhibition	miRNA binding	23285182;23844765;25974152	miR-126-3p binds to and inhibits NFKBIA.
miR-301a-3p	CSF1	Receptor ligand	Inhibition	miRNA binding	22909061;23471483;24209638	CSF1 is a predicted target of miR-301a.
miR-214-3p	CSF1	Receptor ligand	Inhibition	miRNA binding	19798417;22909061;22929890;24038414;24614175	CSF1 is a predicted target of miR214.
miR-185-5p	CSF1	Receptor ligand	Inhibition	miRNA binding	30894518	miR-185-5p binds to and inhibits CSF1.
miR-184-3p	CSF1	Receptor ligand	Inhibition	miRNA binding	24109547;26070602	miR-184-3p binds to and inhibits CSF1.
miR-152-3p	CSF1	Receptor ligand	Inhibition	miRNA binding	20574809;22907300;22909061;28754469	CSF-1 mRNA 3'UTR is a direct target for miR-128 and miR-152 in ovarian cancer cells.
miR-149-5p	CSF1	Receptor ligand	Inhibition	miRNA binding	31911555	miR-149-5p binds to and inhibits CSF1.
miR-148b-3p	CSF1	Receptor ligand	Inhibition	miRNA binding	22909061;23233531	miR-148b-3p binds to and inhibits CSF1.
miR-130b-3p	CSF1	Receptor ligand	Inhibition	miRNA binding	14697198;15502875;19789267;21765474;22005523;22909061;23868745;31473322	miR-130b-3p binds to and inhibits CSF1 .
miR-130a-3p	CSF1	Receptor ligand	Inhibition	miRNA binding	14697198;15502875;16381831;18823650;22909061;23471483;25607660;26134263;29362496;31473322	miR-130a-3p binds to and inhibits CSF1 .
miR-128-3p	CSF1	Receptor ligand	Inhibition	miRNA binding	15652477;18987751;20145202;22909061;23019226;24053158;24415783	CSF-1 mRNA 3'UTR is a direct target for miR-128 and miR-152 in ovarian cancer cells.
miR-125b-5p	CSF1	Receptor ligand	Inhibition	miRNA binding	30237497	miR-125b-5p binds to and inhibits CSF1.
miR-1207-5p	CSF1	Receptor ligand	Inhibition	miRNA binding	27107415	miR-1207-5p binds to and inhibits CSF1.
miR-29b-3p	IL-32 (NK4)	Receptor ligand	Inhibition	miRNA binding	23729669	miR-29b-3p binds to and inhibits IL-32 (NK4).
hcmv-miR-UL112-3p (HHV5)	IL-32 (NK4)	Receptor ligand	Inhibition	miRNA binding	23402302	hcmv-miR-UL112-3p (HHV5) binds to and inhibits IL-32 (NK4).
miR-4516	Fra-1	Transcription factor	Inhibition	miRNA binding	31672492	miR-4516 binds to and inhibits Fra-1.
miR-34c-5p	Fra-1	Transcription factor	Inhibition	miRNA binding	23001043;29684207	miR-34a/c downregulates Fra-1 expression by targeting its 3'UTR.
miR-34a-5p	Fra-1	Transcription factor	Inhibition	miRNA binding	22198213;22282464;23001043;25491743;26622549;26903376	MicroRNA-34a inhibits migration and invasion of colon cancer cells via targeting to Fra-1.
miR-22-3p	Fra-1	Transcription factor	Inhibition	miRNA binding	18347134;21081659;22282464;22710478;22751131;23674521;24384510;26610210	By using PicTar and TargetScan software it was identified that microRna 22 has a binding sites in the 3' UTR of FOSL1 gene.
miR-19a-3p	Fra-1	Transcription factor	Inhibition	miRNA binding	23831570;24604526	miR-19a-3p binds to and inhibits Fra-1.
miR-195-5p	Fra-1	Transcription factor	Inhibition	miRNA binding	26337460	miR-195-5p binds to and inhibits Fra-1.
miR-17-5p	Fra-1	Transcription factor	Inhibition	miRNA binding	22751131	miR-17-5p binds to and inhibits Fra-1.
miR-149-5p	Fra-1	Transcription factor	Inhibition	miRNA binding	23527086	miR-149-5p binds to and inhibits Fra-1.
miR-143-3p	Fra-1	Transcription factor	Inhibition	miRNA binding	21940949	miR-143 can directly target FRA-1.
miR-138-5p	Fra-1	Transcription factor	Inhibition	miRNA binding	21969367;25339353	miR-138 targets the FOSL1 mRNA.
miR-130a-3p	Fra-1	Transcription factor	Inhibition	miRNA binding	25189779;29362496;29384218	miR-130a-3p binds to and inhibits Fra-1.
miR-107-3p	IL23A	Receptor ligand	Inhibition	miRNA binding	24293139	miR-107-3p binds to and inhibits IL23A.
miR-503-5p	IP10	Receptor ligand	Inhibition	miRNA binding	27764787	miR-503-5p binds to and inhibits IP10.
miR-34a-5p	IP10	Receptor ligand	Inhibition	miRNA binding	29689563	miR-34a-5p binds to and inhibits IP10.
miR-223-3p	IP10	Receptor ligand	Inhibition	miRNA binding	24084739;30964207	miR-223-3p binds to and inhibits IP10.
miR-21-5p	IP10	Receptor ligand	Inhibition	miRNA binding	21646541;22307273;25484256;27775779;31710308	IP10 is a direct target of mir-21.
miR-15a-5p	IP10	Receptor ligand	Inhibition	miRNA binding	28979704	miR-15a-5p binds to and inhibits IP10.
miR-519d-3p	GCP2	Receptor ligand	Inhibition	miRNA binding	25211593	miR-519d-3p binds to and inhibits GCP2.
miR-4284	ENA-78	Receptor ligand	Inhibition	miRNA binding	25738378;30804325	miR-4284 binds to and inhibits ENA-78.
miR-141-3p	ENA-78	Receptor ligand	Inhibition	miRNA binding	28854064	miR-141-3p binds to and inhibits ENA-78.
miR-508-3p	Lysyl oxidase	Generic enzyme	Inhibition	miRNA binding	30478449	miR-508-3p binds to and inhibits Lysyl oxidase.
miR-30a-5p	Lysyl oxidase	Generic enzyme	Inhibition	miRNA binding	25488748;29540696	miR-30a-5p binds to and inhibits Lysyl oxidase.
miR-29c-3p	Lysyl oxidase	Generic enzyme	Inhibition	miRNA binding	21124741;25744716;26490187;27694892	miR-29c-3p binds to and inhibits Lysyl oxidase.
miR-29b-3p	Lysyl oxidase	Generic enzyme	Inhibition	miRNA binding	23354167;24006456;24650661;25744716;26490187;27694892	miR-29b-3p binds to and inhibits Lysyl oxidase.
miR-29a-3p	Lysyl oxidase	Generic enzyme	Inhibition	miRNA binding	25153510;26199111;26490187;27694892	miR-29a-3p binds to and inhibits Lysyl oxidase.
miR-219-2-3p	Lysyl oxidase	Generic enzyme	Inhibition	miRNA binding	22957142	miR-219-2 directly targets the 3'UTR of 5-LOX.
miR-200c-3p	Lysyl oxidase	Generic enzyme	Inhibition	miRNA binding	20003267;23497265;25052237;26334100;27694892	miR-200c-3p binds to and inhibits Lysyl oxidase.
miR-200b-3p	Lysyl oxidase	Generic enzyme	Inhibition	miRNA binding	20003267;23975428;27694892	miR-200b-3p binds to and inhibits Lysyl oxidase.
miR-145-5p	Lysyl oxidase	Generic enzyme	Inhibition	miRNA binding	19074548;27336447;27694892;29343815;29362496	Lysyl oxidase mRNA is a target of microRNA 145.
miR-142-3p	Lysyl oxidase	Generic enzyme	Inhibition	miRNA binding	32415208	miR-142-3p binds to and inhibits Lysyl oxidase.
miR-141-3p	Lysyl oxidase	Generic enzyme	Inhibition	miRNA binding	25380521;27336447	miR-141-3p binds to and inhibits Lysyl oxidase.
miR-576-3p	GRO-1	Receptor ligand	Inhibition	miRNA binding	25232931	miR-576-3p binds to and inhibits GRO-1.
miR-206-3p	GRO-1	Receptor ligand	Inhibition	miRNA binding	25500542;26707063	miR-206-3p binds to and inhibits GRO-1.
miR-204-5p	GRO-1	Receptor ligand	Inhibition	miRNA binding	29283424	miR-204-5p binds to and inhibits GRO-1.
miR-200b-3p	GRO-1	Receptor ligand	Inhibition	miRNA binding	24018975	miR-200b-3p binds to and inhibits GRO-1.
miR-200a-3p	GRO-1	Receptor ligand	Inhibition	miRNA binding	24018975;25546151;27542259	miR-200a-3p binds to and inhibits GRO-1.
miR-181b-5p	GRO-1	Receptor ligand	Inhibition	miRNA binding	24484937	miR-181b-5p binds to and inhibits GRO-1.
miR-141-5p	GRO-1	Receptor ligand	Inhibition	miRNA binding	25349304	miR-141-5p binds to and inhibits GRO-1.
miR-let-7e-5p	MMP-9	Metalloprotease	Inhibition	miRNA binding	24503540	miR-let-7e-5p binds to and inhibits MMP-9.
miR-892b	MMP-9	Metalloprotease	Inhibition	miRNA binding	27573859;27577949	miR-892b binds to and inhibits MMP-9.
miR-671-3p	MMP-9	Metalloprotease	Inhibition	miRNA binding	24627221	miR-671-3p binds to and inhibits MMP-9.
miR-657	MMP-9	Metalloprotease	Inhibition	miRNA binding	24627221	miR-657 binds to and inhibits MMP-9.
miR-613	MMP-9	Metalloprotease	Inhibition	miRNA binding	29744877	miR-613 binds to and inhibits MMP-9.
miR-494-3p	MMP-9	Metalloprotease	Inhibition	miRNA binding	23728345;29068478	miR-494-3p binds to and inhibits MMP-9.
miR-491-5p	MMP-9	Metalloprotease	Inhibition	miRNA binding	21831363;27023472;29091292;31705065	miR-491-5p suppressed glioma cell invasion via targeting MMP-9 directly.
miR-491-3p	MMP-9	Metalloprotease	Inhibition	miRNA binding	27006476;29620239	miR-491-3p binds to and inhibits MMP-9.
miR-451-5p	MMP-9	Metalloprotease	Inhibition	miRNA binding	24841638;25324845	miR-451-5p binds to and inhibits MMP-9.
miR-3713	MMP-9	Metalloprotease	Inhibition	miRNA binding	27577949	miR-3713 binds to and inhibits MMP-9.
miR-34c-5p	MMP-9	Metalloprotease	Inhibition	miRNA binding	29744877;30696040	miR-34c-5p binds to and inhibits MMP-9.
miR-34a-5p	MMP-9	Metalloprotease	Inhibition	miRNA binding	22810507;25268950;28534990;30696040;31115528	MMP-9 is a predicted target gene for miR-34a
miR-320-3p	MMP-9	Metalloprotease	Inhibition	miRNA binding	22179046	Ets2, Mmp9 and Emilin2 are bona fide targets of miR-320.
miR-296-3p	MMP-9	Metalloprotease	Inhibition	miRNA binding	27577949;29260433	miR-296-3p binds to and inhibits MMP-9.
miR-223-3p	MMP-9	Metalloprotease	Inhibition	miRNA binding	26274503;31262200	miR-223-3p binds to and inhibits MMP-9.
miR-218-5p	MMP-9	Metalloprotease	Inhibition	miRNA binding	23886165	miR-218-5p binds to and inhibits MMP-9.
miR-21-3p	MMP-9	Metalloprotease	Inhibition	miRNA binding	23443810;29233785	miR-21-3p binds to and inhibits MMP-9.
miR-212-3p	MMP-9	Metalloprotease	Inhibition	miRNA binding	21057503;30552827	MMP-9 is a direct target of both miR-212 and miR-132.
miR-211-5p	MMP-9	Metalloprotease	Inhibition	miRNA binding	23183822;24039954	miR-211-5p binds to and inhibits MMP-9.
miR-206-3p	MMP-9	Metalloprotease	Inhibition	miRNA binding	25500542	miR-206-3p binds to and inhibits MMP-9.
miR-204-5p	MMP-9	Metalloprotease	Inhibition	miRNA binding	20369013;25647033;25720323;26003727;26883716;29079415;29738066;31582211	3'-UTR of MMP-9 mRNA has binding sites for miR-204.
miR-200b-5p	MMP-9	Metalloprotease	Inhibition	miRNA binding	28731781	miR-200b-5p binds to and inhibits MMP-9.
miR-200a-5p	MMP-9	Metalloprotease	Inhibition	miRNA binding	28731781	miR-200a-5p binds to and inhibits MMP-9.
miR-149-5p	MMP-9	Metalloprotease	Inhibition	miRNA binding	24299952;27577949;32736703	miR-149-5p binds to and inhibits MMP-9.
miR-146a-5p	MMP-9	Metalloprotease	Inhibition	miRNA binding	30537266	miR-146a-5p binds to and inhibits MMP-9.
miR-133b-3p	MMP-9	Metalloprotease	Inhibition	miRNA binding	24714873;27577949	miR-133b-3p binds to and inhibits MMP-9.
miR-133a-5p	MMP-9	Metalloprotease	Inhibition	miRNA binding	28739306	miR-133a-5p binds to and inhibits MMP-9.
miR-133a-3p	MMP-9	Metalloprotease	Inhibition	miRNA binding	22010139;24135284;25607810;26936647;27577949;28739306	MMP9 is a predicted target of miR133a.
miR-132-3p	MMP-9	Metalloprotease	Inhibition	miRNA binding	23007623;25538559;26319558;28368475	MMP-9 is a predicted target of miR-132.
miR-548b-3p	MMP-13	Metalloprotease	Inhibition	miRNA binding	17301878	In MMP-13 were predicted target sites for microRNA 548b by using miRanda algorithm.
miR-1277-5p	MMP-13	Metalloprotease	Inhibition	miRNA binding	31198977	miR-1277-5p binds to and inhibits MMP-13.
microRNA 140	MMP-13	Metalloprotease	Inhibition	miRNA binding	19948051;21325061;22273691	MiR-140 and miR-27a have the potential to bind the 3'-UTRs of the MMP-13 and IGFBP-5, and they showed that both miRNAs are expressed in normal chondrocytes, decreasing their expression in OA chondrocytes.
miR-9-5p	MMP-13	Metalloprotease	Inhibition	miRNA binding	22848594;23296057;24517413;28334721;29286096	MMP13 is described as validated miR-9 target.
miR-532-5p	MMP-13	Metalloprotease	Inhibition	miRNA binding	29626351	miR-532-5p binds to and inhibits MMP-13.
miR-411-5p	MMP-13	Metalloprotease	Inhibition	miRNA binding	26692943	miR-411-5p binds to and inhibits MMP-13.
miR-375-3p	MMP-13	Metalloprotease	Inhibition	miRNA binding	27779648	miR-375-3p binds to and inhibits MMP-13.
miR-330-5p	MMP-13	Metalloprotease	Inhibition	miRNA binding	25742789	miR-330-5p binds to and inhibits MMP-13.
miR-301a-3p	MMP-13	Metalloprotease	Inhibition	miRNA binding	21393507	MMP-13 is a predicted target of miR-301a.
miR-27b-3p	MMP-13	Metalloprotease	Inhibition	miRNA binding	20131257;24928913;28934732	Over-expression of miR-27b suppressed the activity of a reporter construct containing the 3'UTR of human MMP-13 mRNA and inhibited the IL-1beta-induced expression of MMP-13 protein in chondrocytes.
miR-204-5p	MMP-13	Metalloprotease	Inhibition	miRNA binding	29207643	miR-204-5p binds to and inhibits MMP-13.
miR-203-3p	MMP-13	Metalloprotease	Inhibition	miRNA binding	25634212	miR-203-3p binds to and inhibits MMP-13.
miR-19a-3p	MMP-13	Metalloprotease	Inhibition	miRNA binding	31960999	miR-19a-3p binds to and inhibits MMP-13.
miR-148a-3p	MMP-13	Metalloprotease	Inhibition	miRNA binding	24269634;26298724	miR-148a-3p binds to and inhibits MMP-13.
miR-143-3p	MMP-13	Metalloprotease	Inhibition	miRNA binding	21427707;23732700;24762226;27626488;28644440	MMP-13 was downregulated by miR-143.
miR-136-5p	MMP-13	Metalloprotease	Inhibition	miRNA binding	26931159;30816475	miR-136-5p binds to and inhibits MMP-13.
miR-135a-5p	MMP-13	Metalloprotease	Inhibition	miRNA binding	25634212	miR-135a-5p binds to and inhibits MMP-13.
miR-127-5p	MMP-13	Metalloprotease	Inhibition	miRNA binding	23762330;24022470	miR-127-5p binds to and inhibits MMP-13.
miR-126-5p	MMP-13	Metalloprotease	Inhibition	miRNA binding	24360951;29180574	miR-126-5p binds to and inhibits MMP-13.
miR-22-3p	Galectin-9	Generic binding protein	Inhibition	miRNA binding	26239725;31705928	miR-22-3p binds to and inhibits Galectin-9.
miR-181b-5p	Galectin-9	Generic binding protein	Inhibition	miRNA binding	31539668	miR-181b-5p binds to and inhibits Galectin-9.
miR-1275	Galectin-9	Generic binding protein	Inhibition	miRNA binding	31705928	miR-1275 binds to and inhibits Galectin-9.
miR-330-5p	S100A7	Generic binding protein	Inhibition	miRNA binding	29485916	miR-330-5p binds to and inhibits S100A7.
